# Supplementary material for: A novel method for estimating pathogen presence, prevalence, load, and dynamics at multiple scales
Source: Sci Rep. 2025 Mar 19;15:9423. doi: 10.1038/s41598-025-93865-x (PMC11923299; doi:10.1038/s41598-025-93865-x)
Supplement: Supplementary file 2 — Supplementary Material 2 [file 41598_2025_93865_MOESM2_ESM.csv]

	site	swab	run	jul	ct	pd_quantity	year	swab_type	species	site_type	x	y	yoa
291	aeolus cave (whole cave)	wf16vt014	gd33428	16	29.21886635	0.00721968	5	bat	mylu	cave	-73.093	43.0354	2007
292	aeolus cave (whole cave)	wf16vt014	gd33428	16	29.56064034	0.005707311	5	bat	mylu	cave	-73.093	43.0354	2007
293	aeolus cave (whole cave)	wf16vt011	gd33425	16	33.00524139	0.000534	5	bat	mylu	cave	-73.093	43.0354	2007
294	aeolus cave (whole cave)	wf16vt011	gd33425	16	33.33798599	0.000425	5	bat	mylu	cave	-73.093	43.0354	2007
295	aeolus cave (whole cave)	wf16vt007	gd33421	16	33.78643799	0.000312	5	bat	mylu	cave	-73.093	43.0354	2007
296	aeolus cave (whole cave)	wf16vt006	gd33420	16	33.84188843	3e-04	5	bat	mylu	cave	-73.093	43.0354	2007
297	aeolus cave (whole cave)	wf16vt006	gd33420	16	33.86133575	0.000296	5	bat	mylu	cave	-73.093	43.0354	2007
298	aeolus cave (whole cave)	wf16vt007	gd33421	16	33.95246887	0.000278	5	bat	mylu	cave	-73.093	43.0354	2007
299	aeolus cave (whole cave)	wf16vt009	gd33423	16	33.96315002	0.000276	5	bat	mylu	cave	-73.093	43.0354	2007
300	aeolus cave (whole cave)	wf16vt009	gd33423	16	33.96845245	0.000275	5	bat	mylu	cave	-73.093	43.0354	2007
301	aeolus cave (whole cave)	wf16vt013	gd33427	16	34.00185013	0.000269	5	bat	mylu	cave	-73.093	43.0354	2007
302	aeolus cave (whole cave)	wf16vt013	gd33427	16	34.11034775	0.00025	5	bat	mylu	cave	-73.093	43.0354	2007
303	aeolus cave (whole cave)	wf16vt017	gd33431	16	34.33626938	0.000214	5	bat	mylu	cave	-73.093	43.0354	2007
304	aeolus cave (whole cave)	wf16vt012	gd33426	16	34.56020355	0.000183	5	bat	mylu	cave	-73.093	43.0354	2007
305	aeolus cave (whole cave)	wf16vt012	gd33426	16	34.56443405	0.000183	5	bat	mylu	cave	-73.093	43.0354	2007
306	aeolus cave (whole cave)	wf16vt017	gd33431	16	34.65777206	0.000171	5	bat	mylu	cave	-73.093	43.0354	2007
307	aeolus cave (whole cave)	wf16vt018	gd33432	16	34.87825012	0.000147	5	bat	mylu	cave	-73.093	43.0354	2007
308	aeolus cave (whole cave)	wf16vt002	gd33416	16	35.05989075	0.00013	5	bat	mylu	cave	-73.093	43.0354	2007
309	aeolus cave (whole cave)	wf16vt018	gd33432	16	35.09176254	0.000127	5	bat	mylu	cave	-73.093	43.0354	2007
310	aeolus cave (whole cave)	wf16vt015	gd33429	16	35.18975067	0.000119	5	bat	mylu	cave	-73.093	43.0354	2007
311	aeolus cave (whole cave)	wf16vt015	gd33429	16	35.33150864	0.000108	5	bat	mylu	cave	-73.093	43.0354	2007
312	aeolus cave (whole cave)	wf16vt010	gd33424	16	35.36437988	0.000105	5	bat	mylu	cave	-73.093	43.0354	2007
313	aeolus cave (whole cave)	wf16vt002	gd33416	16	35.82388687	7.68e-05	5	bat	mylu	cave	-73.093	43.0354	2007
314	aeolus cave (whole cave)	wf16vt010	gd33424	16	35.82513428	7.68e-05	5	bat	mylu	cave	-73.093	43.0354	2007
315	aeolus cave (whole cave)	wf16vt001	gd33415	16	35.91887665	7.2e-05	5	bat	mylu	cave	-73.093	43.0354	2007
316	aeolus cave (whole cave)	wf16vt001	gd33415	16	36.12239746	6.26e-05	5	bat	mylu	cave	-73.093	43.0354	2007
317	aeolus cave (whole cave)	wf16vt004	gd33418	16	36.55042648	4.66e-05	5	bat	mylu	cave	-73.093	43.0354	2007
318	aeolus cave (whole cave)	wf16vt004	gd33418	16	36.7169342	4.16e-05	5	bat	mylu	cave	-73.093	43.0354	2007
319	aeolus cave (whole cave)	wf16vt005	gd33419	16	37.43307114	2.54e-05	5	bat	mylu	cave	-73.093	43.0354	2007
320	aeolus cave (whole cave)	wf16vt005	gd33419	16	37.51128387	2.41e-05	5	bat	mylu	cave	-73.093	43.0354	2007
321	aeolus cave (whole cave)	wf16vt020	gd33434	16	37.99063492	1.73e-05	5	bat	mylu	cave	-73.093	43.0354	2007
322	aeolus cave (whole cave)	wf16vt020	gd33434	16	38.10542297	1.6e-05	5	bat	mylu	cave	-73.093	43.0354	2007
323	aeolus cave (whole cave)	wf16vt016	gd33430	16	38.69943237	1.06e-05	5	bat	mylu	cave	-73.093	43.0354	2007
324	aeolus cave (whole cave)	wf16vt003	gd33417	16	undetermined	NA	5	bat	mylu	cave	-73.093	43.0354	2007
325	aeolus cave (whole cave)	wf16vt003	gd33417	16	undetermined	NA	5	bat	mylu	cave	-73.093	43.0354	2007
326	aeolus cave (whole cave)	wf16vt008	gd33422	16	undetermined	NA	5	bat	mylu	cave	-73.093	43.0354	2007
327	aeolus cave (whole cave)	wf16vt008	gd33422	16	undetermined	NA	5	bat	mylu	cave	-73.093	43.0354	2007
328	aeolus cave (whole cave)	wf16vt016	gd33430	16	undetermined	NA	5	bat	mylu	cave	-73.093	43.0354	2007
329	aeolus cave (whole cave)	wf16vt019	gd33433	16	undetermined	NA	5	bat	mylu	cave	-73.093	43.0354	2007
330	aeolus cave (whole cave)	wf16vt019	gd33433	16	undetermined	NA	5	bat	mylu	cave	-73.093	43.0354	2007
331	aeolus cave (whole cave)	wf16vt037	gd33451	129	28.63898277	0.010757878	5	bat	mylu	cave	-73.093	43.0354	2007
332	aeolus cave (whole cave)	wf16vt025	gd33439	129	28.68675995	0.010410121	5	bat	mylu	cave	-73.093	43.0354	2007
333	aeolus cave (whole cave)	wf16vt037	gd33451	129	28.8021946	0.009615591	5	bat	mylu	cave	-73.093	43.0354	2007
334	aeolus cave (whole cave)	wf16vt025	gd33439	129	29.1733017	0.007449513	5	bat	mylu	cave	-73.093	43.0354	2007
335	aeolus cave (whole cave)	wf16vt028	gd33442	129	29.20466805	0.007290527	5	bat	mylu	cave	-73.093	43.0354	2007
336	aeolus cave (whole cave)	wf16vt028	gd33442	129	29.2467041	0.007082767	5	bat	mylu	cave	-73.093	43.0354	2007
337	aeolus cave (whole cave)	wf16vt039	gd33453	129	30.7914505	0.002447902	5	bat	mylu	cave	-73.093	43.0354	2007
338	aeolus cave (whole cave)	wf16vt039	gd33453	129	30.89448738	0.002280433	5	bat	mylu	cave	-73.093	43.0354	2007
339	aeolus cave (whole cave)	wf16vt029	gd33443	129	31.10115242	0.001978278	5	bat	mylu	cave	-73.093	43.0354	2007
340	aeolus cave (whole cave)	wf16vt031	gd33445	129	31.11068726	0.001965348	5	bat	mylu	cave	-73.093	43.0354	2007
341	aeolus cave (whole cave)	wf16vt029	gd33443	129	31.18716812	0.001864639	5	bat	mylu	cave	-73.093	43.0354	2007
342	aeolus cave (whole cave)	wf16vt032	gd33446	129	31.42458153	0.001583728	5	bat	mylu	cave	-73.093	43.0354	2007
343	aeolus cave (whole cave)	wf16vt032	gd33446	129	31.43917847	0.001567908	5	bat	mylu	cave	-73.093	43.0354	2007
344	aeolus cave (whole cave)	wf16vt031	gd33445	129	31.55528259	0.001447574	5	bat	mylu	cave	-73.093	43.0354	2007
345	aeolus cave (whole cave)	wf16vt030	gd33444	129	31.94118881	0.001110126	5	bat	mylu	cave	-73.093	43.0354	2007
346	aeolus cave (whole cave)	wf16vt030	gd33444	129	32.21407318	0.00092	5	bat	mylu	cave	-73.093	43.0354	2007
347	aeolus cave (whole cave)	wf16vt036	gd33450	129	32.71991348	0.00065	5	bat	mylu	cave	-73.093	43.0354	2007
348	aeolus cave (whole cave)	wf16vt036	gd33450	129	33.13100815	0.00049	5	bat	mylu	cave	-73.093	43.0354	2007
349	aeolus cave (whole cave)	wf16vt022	gd33436	129	33.54621887	0.000368	5	bat	mylu	cave	-73.093	43.0354	2007
350	aeolus cave (whole cave)	wf16vt022	gd33436	129	33.77688217	0.000314	5	bat	mylu	cave	-73.093	43.0354	2007
351	aeolus cave (whole cave)	wf16vt038	gd33452	129	33.97620773	0.000274	5	bat	mylu	cave	-73.093	43.0354	2007
352	aeolus cave (whole cave)	wf16vt038	gd33452	129	34.24573898	0.000228	5	bat	mylu	cave	-73.093	43.0354	2007
353	aeolus cave (whole cave)	wf16vt035	gd33449	129	35.05075073	0.000131	5	bat	mylu	cave	-73.093	43.0354	2007
354	aeolus cave (whole cave)	wf16vt035	gd33449	129	35.06938553	0.000129	5	bat	mylu	cave	-73.093	43.0354	2007
355	aeolus cave (whole cave)	wf16vt033	gd33447	129	35.26957703	0.000113	5	bat	mylu	cave	-73.093	43.0354	2007
356	aeolus cave (whole cave)	wf16vt024	gd33438	129	35.37851715	0.000104	5	bat	mylu	cave	-73.093	43.0354	2007
357	aeolus cave (whole cave)	wf16vt040	gd33454	129	35.66987413	8.54e-05	5	bat	mylu	cave	-73.093	43.0354	2007
358	aeolus cave (whole cave)	wf16vt024	gd33438	129	35.746315	8.11e-05	5	bat	mylu	cave	-73.093	43.0354	2007
359	aeolus cave (whole cave)	wf16vt034	gd33448	129	35.79702759	7.83e-05	5	bat	mylu	cave	-73.093	43.0354	2007
360	aeolus cave (whole cave)	wf16vt033	gd33447	129	35.82701874	7.67e-05	5	bat	mylu	cave	-73.093	43.0354	2007
361	aeolus cave (whole cave)	wf16vt040	gd33454	129	35.86367798	7.48e-05	5	bat	mylu	cave	-73.093	43.0354	2007
362	aeolus cave (whole cave)	wf16vt034	gd33448	129	35.94963455	7.05e-05	5	bat	mylu	cave	-73.093	43.0354	2007
363	aeolus cave (whole cave)	wf16vt021	gd33435	129	36.24719238	5.74e-05	5	bat	mylu	cave	-73.093	43.0354	2007
364	aeolus cave (whole cave)	wf16vt021	gd33435	129	36.61387253	4.46e-05	5	bat	mylu	cave	-73.093	43.0354	2007
365	aeolus cave (whole cave)	wf16vt026	gd33440	129	36.76871872	4.01e-05	5	bat	mylu	cave	-73.093	43.0354	2007
366	aeolus cave (whole cave)	wf16vt027	gd33441	129	36.85466385	3.78e-05	5	bat	mylu	cave	-73.093	43.0354	2007
367	aeolus cave (whole cave)	wf16vt027	gd33441	129	37.00298746	3.42e-05	5	bat	mylu	cave	-73.093	43.0354	2007
368	aeolus cave (whole cave)	wf16vt026	gd33440	129	37.32290649	2.74e-05	5	bat	mylu	cave	-73.093	43.0354	2007
369	aeolus cave (whole cave)	wf16vt023	gd33437	129	undetermined	NA	5	bat	mylu	cave	-73.093	43.0354	2007
370	aeolus cave (whole cave)	wf16vt023	gd33437	129	undetermined	NA	5	bat	mylu	cave	-73.093	43.0354	2007
371	avondale	wf16nl048	gd33818	159	undetermined	NA	5	bat	mylu	mine	-53.195266	47.420842	NA
372	avondale	wf16nl048	gd33818	159	undetermined	NA	5	bat	mylu	mine	-53.195266	47.420842	NA
377	avondale	wf16nl051	gd33821	159	undetermined	NA	5	bat	mylu	mine	-53.195266	47.420842	NA
378	avondale	wf16nl051	gd33821	159	undetermined	NA	5	bat	mylu	mine	-53.195266	47.420842	NA
383	avondale	wf16nl054	gd33824	159	undetermined	NA	5	bat	mylu	mine	-53.195266	47.420842	NA
384	avondale	wf16nl054	gd33824	159	undetermined	NA	5	bat	mylu	mine	-53.195266	47.420842	NA
389	azure cave	wf14mt001	gd20120	137	undetermined	NA	3	bat	mylu	cave	-108.54919	47.89551	NA
390	azure cave	wf14mt001	gd20120	137	undetermined	NA	3	bat	mylu	cave	-108.54919	47.89551	NA
391	azure cave	wf14mt002	gd20121	137	undetermined	NA	3	bat	mylu	cave	-108.54919	47.89551	NA
392	azure cave	wf14mt002	gd20121	137	undetermined	NA	3	bat	mylu	cave	-108.54919	47.89551	NA
395	azure cave	wf14mt004	gd20123	137	undetermined	NA	3	bat	mylu	cave	-108.54919	47.89551	NA
396	azure cave	wf14mt004	gd20123	137	undetermined	NA	3	bat	mylu	cave	-108.54919	47.89551	NA
399	azure cave	wf14mt006	gd20125	137	undetermined	NA	3	bat	mylu	cave	-108.54919	47.89551	NA
400	azure cave	wf14mt006	gd20125	137	undetermined	NA	3	bat	mylu	cave	-108.54919	47.89551	NA
403	azure cave	wf14mt008	gd20127	137	undetermined	NA	3	bat	mylu	cave	-108.54919	47.89551	NA
404	azure cave	wf14mt008	gd20127	137	undetermined	NA	3	bat	mylu	cave	-108.54919	47.89551	NA
407	azure cave	wf14mt010	gd20129	137	undetermined	NA	3	bat	mylu	cave	-108.54919	47.89551	NA
408	azure cave	wf14mt010	gd20129	137	undetermined	NA	3	bat	mylu	cave	-108.54919	47.89551	NA
411	azure cave	wf14mt012	gd20131	137	undetermined	NA	3	bat	mylu	cave	-108.54919	47.89551	NA
412	azure cave	wf14mt012	gd20131	137	undetermined	NA	3	bat	mylu	cave	-108.54919	47.89551	NA
415	azure cave	wf14mt014	gd20133	137	undetermined	NA	3	bat	mylu	cave	-108.54919	47.89551	NA
416	azure cave	wf14mt014	gd20133	137	undetermined	NA	3	bat	mylu	cave	-108.54919	47.89551	NA
421	azure cave	wf14mt017	gd20136	137	undetermined	NA	3	bat	mylu	cave	-108.54919	47.89551	NA
422	azure cave	wf14mt017	gd20136	137	undetermined	NA	3	bat	mylu	cave	-108.54919	47.89551	NA
423	azure cave	wf14mt018	gd20137	137	undetermined	NA	3	bat	mylu	cave	-108.54919	47.89551	NA
424	azure cave	wf14mt018	gd20137	137	undetermined	NA	3	bat	mylu	cave	-108.54919	47.89551	NA
427	azure cave	wf14mt020	gd20139	137	undetermined	NA	3	bat	mylu	cave	-108.54919	47.89551	NA
428	azure cave	wf14mt020	gd20139	137	undetermined	NA	3	bat	mylu	cave	-108.54919	47.89551	NA
431	azure cave	wf14mt022	gd20141	137	undetermined	NA	3	bat	mylu	cave	-108.54919	47.89551	NA
432	azure cave	wf14mt022	gd20141	137	undetermined	NA	3	bat	mylu	cave	-108.54919	47.89551	NA
435	azure cave	wf14mt024	gd20143	137	undetermined	NA	3	bat	mylu	cave	-108.54919	47.89551	NA
436	azure cave	wf14mt024	gd20143	137	undetermined	NA	3	bat	mylu	cave	-108.54919	47.89551	NA
493	barton hill mine	wf16ny340	gd33509	5	29.10353851	0.007815664	5	bat	mylu	mine	-73.53444	44.09805	2008
494	barton hill mine	wf16ny340	gd33509	5	29.72317505	0.005103677	5	bat	mylu	mine	-73.53444	44.09805	2008
495	barton hill mine	wf16ny327	gd33496	5	30.15703201	0.003786971	5	bat	mylu	mine	-73.53444	44.09805	2008
496	barton hill mine	wf16ny327	gd33496	5	30.6601429	0.002679261	5	bat	mylu	mine	-73.53444	44.09805	2008
497	barton hill mine	wf16ny326	gd33495	5	31.49498177	0.001508872	5	bat	mylu	mine	-73.53444	44.09805	2008
498	barton hill mine	wf16ny332	gd33501	5	31.62261772	0.001382064	5	bat	mylu	mine	-73.53444	44.09805	2008
499	barton hill mine	wf16ny324	gd33493	5	31.74961281	0.001266471	5	bat	mylu	mine	-73.53444	44.09805	2008
500	barton hill mine	wf16ny326	gd33495	5	31.75885391	0.001258447	5	bat	mylu	mine	-73.53444	44.09805	2008
501	barton hill mine	wf16ny324	gd33493	5	31.87349319	0.001163035	5	bat	mylu	mine	-73.53444	44.09805	2008
502	barton hill mine	wf16ny332	gd33501	5	31.8996321	0.001142313	5	bat	mylu	mine	-73.53444	44.09805	2008
503	barton hill mine	wf16ny328	gd33497	5	32.58120346	0.000715	5	bat	mylu	mine	-73.53444	44.09805	2008
504	barton hill mine	wf16ny328	gd33497	5	32.92224503	0.000565	5	bat	mylu	mine	-73.53444	44.09805	2008
505	barton hill mine	wf16ny334	gd33503	5	34.25566483	0.000226	5	bat	mylu	mine	-73.53444	44.09805	2008
506	barton hill mine	wf16ny334	gd33503	5	34.49963029	0.000191	5	bat	mylu	mine	-73.53444	44.09805	2008
507	barton hill mine	wf16ny337	gd33506	5	34.60860443	0.000177	5	bat	mylu	mine	-73.53444	44.09805	2008
508	barton hill mine	wf16ny337	gd33506	5	34.85741043	0.000149	5	bat	mylu	mine	-73.53444	44.09805	2008
509	barton hill mine	wf16ny325	gd33494	5	35.32996215	0.000108	5	bat	mylu	mine	-73.53444	44.09805	2008
510	barton hill mine	wf16ny325	gd33494	5	35.63834763	8.73e-05	5	bat	mylu	mine	-73.53444	44.09805	2008
511	barton hill mine	wf16ny336	gd33505	5	35.70413208	8.34e-05	5	bat	mylu	mine	-73.53444	44.09805	2008
512	barton hill mine	wf16ny336	gd33505	5	35.92540741	7.17e-05	5	bat	mylu	mine	-73.53444	44.09805	2008
513	barton hill mine	wf16ny335	gd33504	5	36.55974579	4.63e-05	5	bat	mylu	mine	-73.53444	44.09805	2008
514	barton hill mine	wf16ny331	gd33500	5	36.77540588	3.99e-05	5	bat	mylu	mine	-73.53444	44.09805	2008
515	barton hill mine	wf16ny331	gd33500	5	36.83694458	3.83e-05	5	bat	mylu	mine	-73.53444	44.09805	2008
516	barton hill mine	wf16ny335	gd33504	5	36.98744563	3.45e-05	5	bat	mylu	mine	-73.53444	44.09805	2008
517	barton hill mine	wf16ny322	gd33491	5	37.0825119	3.23e-05	5	bat	mylu	mine	-73.53444	44.09805	2008
518	barton hill mine	wf16ny322	gd33491	5	37.32998742	2.73e-05	5	bat	mylu	mine	-73.53444	44.09805	2008
519	barton hill mine	wf16ny338	gd33507	5	37.38343811	2.63e-05	5	bat	mylu	mine	-73.53444	44.09805	2008
520	barton hill mine	wf16ny338	gd33507	5	37.4118042	2.58e-05	5	bat	mylu	mine	-73.53444	44.09805	2008
521	barton hill mine	wf16ny333	gd33502	5	39.29823303	7.04e-06	5	bat	mylu	mine	-73.53444	44.09805	2008
522	barton hill mine	wf16ny333	gd33502	5	39.80390167	4.98e-06	5	bat	mylu	mine	-73.53444	44.09805	2008
523	barton hill mine	wf16ny321	gd33490	5	undetermined	NA	5	bat	mylu	mine	-73.53444	44.09805	2008
524	barton hill mine	wf16ny321	gd33490	5	undetermined	NA	5	bat	mylu	mine	-73.53444	44.09805	2008
525	barton hill mine	wf16ny323	gd33492	5	undetermined	NA	5	bat	mylu	mine	-73.53444	44.09805	2008
526	barton hill mine	wf16ny323	gd33492	5	undetermined	NA	5	bat	mylu	mine	-73.53444	44.09805	2008
527	barton hill mine	wf16ny330	gd33499	5	undetermined	NA	5	bat	mylu	mine	-73.53444	44.09805	2008
528	barton hill mine	wf16ny330	gd33499	5	undetermined	NA	5	bat	mylu	mine	-73.53444	44.09805	2008
529	barton hill mine	wf16ny339	gd33508	5	undetermined	NA	5	bat	mylu	mine	-73.53444	44.09805	2008
530	barton hill mine	wf16ny339	gd33508	5	undetermined	NA	5	bat	mylu	mine	-73.53444	44.09805	2008
531	barton hill mine	wf16ny589	gd33627	124	30.77894211	0.002469052	5	bat	mylu	mine	-73.53444	44.09805	2008
532	barton hill mine	wf16ny589	gd33627	124	30.85580063	0.002341924	5	bat	mylu	mine	-73.53444	44.09805	2008
533	barton hill mine	wf16ny588	gd33626	124	30.87246132	0.002315242	5	bat	mylu	mine	-73.53444	44.09805	2008
534	barton hill mine	wf16ny597	gd33635	124	30.95316315	0.002190237	5	bat	mylu	mine	-73.53444	44.09805	2008
535	barton hill mine	wf16ny588	gd33626	124	31.03834343	0.002065609	5	bat	mylu	mine	-73.53444	44.09805	2008
536	barton hill mine	wf16ny597	gd33635	124	31.21434975	0.001830104	5	bat	mylu	mine	-73.53444	44.09805	2008
537	barton hill mine	wf16ny593	gd33631	124	31.61260605	0.001391613	5	bat	mylu	mine	-73.53444	44.09805	2008
538	barton hill mine	wf16ny587	gd33625	124	31.82987404	0.001198454	5	bat	mylu	mine	-73.53444	44.09805	2008
539	barton hill mine	wf16ny593	gd33631	124	31.84714699	0.001184301	5	bat	mylu	mine	-73.53444	44.09805	2008
540	barton hill mine	wf16ny604	gd33642	124	32.04072189	0.001036674	5	bat	mylu	mine	-73.53444	44.09805	2008
541	barton hill mine	wf16ny604	gd33642	124	32.11786652	0.000983	5	bat	mylu	mine	-73.53444	44.09805	2008
542	barton hill mine	wf16ny600	gd33638	124	32.12879562	0.000976	5	bat	mylu	mine	-73.53444	44.09805	2008
543	barton hill mine	wf16ny587	gd33625	124	32.20565796	0.000926	5	bat	mylu	mine	-73.53444	44.09805	2008
544	barton hill mine	wf16ny596	gd33634	124	32.41545486	0.000801	5	bat	mylu	mine	-73.53444	44.09805	2008
545	barton hill mine	wf16ny596	gd33634	124	32.57723236	0.000717	5	bat	mylu	mine	-73.53444	44.09805	2008
546	barton hill mine	wf16ny600	gd33638	124	32.74617386	0.000638	5	bat	mylu	mine	-73.53444	44.09805	2008
547	barton hill mine	wf16ny599	gd33637	124	32.90888214	0.000571	5	bat	mylu	mine	-73.53444	44.09805	2008
548	barton hill mine	wf16ny599	gd33637	124	33.07077408	0.00051	5	bat	mylu	mine	-73.53444	44.09805	2008
549	barton hill mine	wf16ny329	gd33498	124	33.09867096	0.000501	5	bat	mylu	mine	-73.53444	44.09805	2008
550	barton hill mine	wf16ny602	gd33640	124	33.14371109	0.000485	5	bat	mylu	mine	-73.53444	44.09805	2008
551	barton hill mine	wf16ny590	gd33628	124	33.15188599	0.000483	5	bat	mylu	mine	-73.53444	44.09805	2008
552	barton hill mine	wf16ny603	gd33641	124	33.20884323	0.000464	5	bat	mylu	mine	-73.53444	44.09805	2008
553	barton hill mine	wf16ny594	gd33632	124	33.23525238	0.000456	5	bat	mylu	mine	-73.53444	44.09805	2008
554	barton hill mine	wf16ny590	gd33628	124	33.36435699	0.000417	5	bat	mylu	mine	-73.53444	44.09805	2008
555	barton hill mine	wf16ny591	gd33629	124	33.37518692	0.000414	5	bat	mylu	mine	-73.53444	44.09805	2008
556	barton hill mine	wf16ny601	gd33639	124	33.3994751	0.000407	5	bat	mylu	mine	-73.53444	44.09805	2008
557	barton hill mine	wf16ny591	gd33629	124	33.42879105	0.000399	5	bat	mylu	mine	-73.53444	44.09805	2008
558	barton hill mine	wf16ny605	gd33643	124	33.44192505	0.000395	5	bat	mylu	mine	-73.53444	44.09805	2008
559	barton hill mine	wf16ny601	gd33639	124	33.58459854	0.000359	5	bat	mylu	mine	-73.53444	44.09805	2008
560	barton hill mine	wf16ny329	gd33498	124	33.6128006	0.000352	5	bat	mylu	mine	-73.53444	44.09805	2008
561	barton hill mine	wf16ny602	gd33640	124	33.62455368	0.000349	5	bat	mylu	mine	-73.53444	44.09805	2008
562	barton hill mine	wf16ny586	gd33624	124	33.62561798	0.000349	5	bat	mylu	mine	-73.53444	44.09805	2008
563	barton hill mine	wf16ny594	gd33632	124	33.68897629	0.000334	5	bat	mylu	mine	-73.53444	44.09805	2008
564	barton hill mine	wf16ny595	gd33633	124	33.75876236	0.000318	5	bat	mylu	mine	-73.53444	44.09805	2008
565	barton hill mine	wf16ny598	gd33636	124	33.81906509	0.000305	5	bat	mylu	mine	-73.53444	44.09805	2008
566	barton hill mine	wf16ny605	gd33643	124	33.8809433	0.000292	5	bat	mylu	mine	-73.53444	44.09805	2008
567	barton hill mine	wf16ny595	gd33633	124	33.91936493	0.000285	5	bat	mylu	mine	-73.53444	44.09805	2008
568	barton hill mine	wf16ny586	gd33624	124	33.91997147	0.000285	5	bat	mylu	mine	-73.53444	44.09805	2008
569	barton hill mine	wf16ny598	gd33636	124	33.93684006	0.000281	5	bat	mylu	mine	-73.53444	44.09805	2008
570	barton hill mine	wf16ny592	gd33630	124	39.41201401	6.51e-06	5	bat	mylu	mine	-73.53444	44.09805	2008
571	barton hill mine	wf16ny592	gd33630	124	39.69889601	5.35e-06	5	bat	mylu	mine	-73.53444	44.09805	2008
572	barton hill mine	wf16ny603	gd33641	124	3.31E+27	0	5	bat	mylu	mine	-73.53444	44.09805	2008
575	bat cave ky	wf17st053	gd47201	93	31.20189285	0.001845851	6	bat	mylu	cave	-86.1015	37.18861	2013
576	bat cave ky	wf17st049	gd47197	93	31.4966526	0.001507139	6	bat	mylu	cave	-86.1015	37.18861	2013
577	bat cave ky	wf17st049	gd47197	93	31.51716614	0.001486024	6	bat	mylu	cave	-86.1015	37.18861	2013
578	bat cave ky	wf17st053	gd47201	93	31.56505013	0.001437882	6	bat	mylu	cave	-86.1015	37.18861	2013
579	bat cave ky	wf17st052	gd47200	93	32.51407623	0.000749	6	bat	mylu	cave	-86.1015	37.18861	2013
580	bat cave ky	wf17st052	gd47200	93	32.64562607	0.000684	6	bat	mylu	cave	-86.1015	37.18861	2013
581	bat cave ky	wf17st047	gd47195	93	32.66057968	0.000677	6	bat	mylu	cave	-86.1015	37.18861	2013
582	bat cave ky	wf17st047	gd47195	93	33.0026741	0.000535	6	bat	mylu	cave	-86.1015	37.18861	2013
583	bat cave ky	wf17st036	gd47184	93	33.91445541	0.000286	6	bat	mylu	cave	-86.1015	37.18861	2013
584	bat cave ky	wf17st036	gd47184	93	33.98620605	0.000272	6	bat	mylu	cave	-86.1015	37.18861	2013
585	bat cave ky	wf17st042	gd47190	93	34.03201675	0.000264	6	bat	mylu	cave	-86.1015	37.18861	2013
586	bat cave ky	wf17st042	gd47190	93	34.18847275	0.000237	6	bat	mylu	cave	-86.1015	37.18861	2013
587	bat cave ky	wf17st039	gd47187	93	34.24148178	0.000228	6	bat	mylu	cave	-86.1015	37.18861	2013
588	bat cave ky	wf17st039	gd47187	93	34.66416168	0.000171	6	bat	mylu	cave	-86.1015	37.18861	2013
589	bat cave ky	wf17st031	gd47179	93	34.91010284	0.000144	6	bat	mylu	cave	-86.1015	37.18861	2013
592	bat cave ky	wf17st031	gd47179	93	35.14200211	0.000123	6	bat	mylu	cave	-86.1015	37.18861	2013
594	bat cave ky	wf17st046	gd47194	93	36.59857559	4.51e-05	6	bat	mylu	cave	-86.1015	37.18861	2013
596	bat cave ky	wf17st046	gd47194	93	37.10780334	3.18e-05	6	bat	mylu	cave	-86.1015	37.18861	2013
597	bat cave ky	wf17st048	gd47196	93	38.73020935	1.04e-05	6	bat	mylu	cave	-86.1015	37.18861	2013
616	bat cave ky	wf17st048	gd47196	93	undetermined	NA	6	bat	mylu	cave	-86.1015	37.18861	2013
638	bat cave mo	wf16mo061	gd32955	74	33.06327057	0.000513	5	bat	mylu	cave	-89.4908	37.4045	2010
641	bat cave mo	wf16mo061	gd32955	74	33.76288986	0.000317	5	bat	mylu	cave	-89.4908	37.4045	2010
781	bay city mine	wf16wi073	gd30238	101	38.64243698	1.11e-05	5	bat	mylu	mine	-92.4258	44.5941	2016
782	bay city mine	wf16wi001	gd30229	101	undetermined	NA	5	bat	mylu	mine	-92.4258	44.5941	2016
783	bay city mine	wf16wi001	gd30229	101	undetermined	NA	5	bat	mylu	mine	-92.4258	44.5941	2016
786	bay city mine	wf16wi004	gd30246	101	undetermined	NA	5	bat	mylu	mine	-92.4258	44.5941	2016
787	bay city mine	wf16wi004	gd30246	101	undetermined	NA	5	bat	mylu	mine	-92.4258	44.5941	2016
788	bay city mine	wf16wi006	gd30216	101	undetermined	NA	5	bat	mylu	mine	-92.4258	44.5941	2016
789	bay city mine	wf16wi006	gd30216	101	undetermined	NA	5	bat	mylu	mine	-92.4258	44.5941	2016
790	bay city mine	wf16wi010	gd30234	101	undetermined	NA	5	bat	mylu	mine	-92.4258	44.5941	2016
791	bay city mine	wf16wi010	gd30234	101	undetermined	NA	5	bat	mylu	mine	-92.4258	44.5941	2016
794	bay city mine	wf16wi020	gd30235	101	undetermined	NA	5	bat	mylu	mine	-92.4258	44.5941	2016
795	bay city mine	wf16wi020	gd30235	101	undetermined	NA	5	bat	mylu	mine	-92.4258	44.5941	2016
798	bay city mine	wf16wi026	gd30242	101	undetermined	NA	5	bat	mylu	mine	-92.4258	44.5941	2016
799	bay city mine	wf16wi026	gd30242	101	undetermined	NA	5	bat	mylu	mine	-92.4258	44.5941	2016
802	bay city mine	wf16wi028	gd30245	101	undetermined	NA	5	bat	mylu	mine	-92.4258	44.5941	2016
803	bay city mine	wf16wi028	gd30245	101	undetermined	NA	5	bat	mylu	mine	-92.4258	44.5941	2016
804	bay city mine	wf16wi029	gd30219	101	undetermined	NA	5	bat	mylu	mine	-92.4258	44.5941	2016
805	bay city mine	wf16wi029	gd30219	101	undetermined	NA	5	bat	mylu	mine	-92.4258	44.5941	2016
808	bay city mine	wf16wi040	gd30225	101	undetermined	NA	5	bat	mylu	mine	-92.4258	44.5941	2016
809	bay city mine	wf16wi040	gd30225	101	undetermined	NA	5	bat	mylu	mine	-92.4258	44.5941	2016
810	bay city mine	wf16wi047	gd30231	101	undetermined	NA	5	bat	mylu	mine	-92.4258	44.5941	2016
811	bay city mine	wf16wi047	gd30231	101	undetermined	NA	5	bat	mylu	mine	-92.4258	44.5941	2016
812	bay city mine	wf16wi049	gd30226	101	undetermined	NA	5	bat	mylu	mine	-92.4258	44.5941	2016
813	bay city mine	wf16wi049	gd30226	101	undetermined	NA	5	bat	mylu	mine	-92.4258	44.5941	2016
814	bay city mine	wf16wi060	gd30243	101	undetermined	NA	5	bat	mylu	mine	-92.4258	44.5941	2016
815	bay city mine	wf16wi060	gd30243	101	undetermined	NA	5	bat	mylu	mine	-92.4258	44.5941	2016
816	bay city mine	wf16wi061	gd30233	101	undetermined	NA	5	bat	mylu	mine	-92.4258	44.5941	2016
817	bay city mine	wf16wi061	gd30233	101	undetermined	NA	5	bat	mylu	mine	-92.4258	44.5941	2016
820	bay city mine	wf16wi065	gd30230	101	undetermined	NA	5	bat	mylu	mine	-92.4258	44.5941	2016
821	bay city mine	wf16wi065	gd30230	101	undetermined	NA	5	bat	mylu	mine	-92.4258	44.5941	2016
824	bay city mine	wf16wi069	gd30223	101	undetermined	NA	5	bat	mylu	mine	-92.4258	44.5941	2016
825	bay city mine	wf16wi069	gd30223	101	undetermined	NA	5	bat	mylu	mine	-92.4258	44.5941	2016
830	bay city mine	wf16wi073	gd30238	101	undetermined	NA	5	bat	mylu	mine	-92.4258	44.5941	2016
831	bay city mine	wf16wi074	gd30220	101	undetermined	NA	5	bat	mylu	mine	-92.4258	44.5941	2016
832	bay city mine	wf16wi074	gd30220	101	undetermined	NA	5	bat	mylu	mine	-92.4258	44.5941	2016
833	bay city mine	wf16wi076	gd30232	101	undetermined	NA	5	bat	mylu	mine	-92.4258	44.5941	2016
834	bay city mine	wf16wi076	gd30232	101	undetermined	NA	5	bat	mylu	mine	-92.4258	44.5941	2016
835	bay city mine	wf16wi077	gd30247	101	undetermined	NA	5	bat	mylu	mine	-92.4258	44.5941	2016
836	bay city mine	wf16wi077	gd30247	101	undetermined	NA	5	bat	mylu	mine	-92.4258	44.5941	2016
837	bay city mine	wf16wi078	gd30244	101	undetermined	NA	5	bat	mylu	mine	-92.4258	44.5941	2016
838	bay city mine	wf16wi078	gd30244	101	undetermined	NA	5	bat	mylu	mine	-92.4258	44.5941	2016
839	bay city mine	wf16wi079	gd30224	101	undetermined	NA	5	bat	mylu	mine	-92.4258	44.5941	2016
840	bay city mine	wf16wi079	gd30224	101	undetermined	NA	5	bat	mylu	mine	-92.4258	44.5941	2016
845	bay city mine	wf17wi010	gd42648	146	24.21870613	0.224928137	6	bat	mylu	mine	-92.4258	44.5941	2016
846	bay city mine	wf17wi001	gd42642	146	24.23942184	0.221746153	6	bat	mylu	mine	-92.4258	44.5941	2016
847	bay city mine	wf17wi010	gd42648	146	24.42259026	0.195498979	6	bat	mylu	mine	-92.4258	44.5941	2016
848	bay city mine	wf17wi001	gd42642	146	24.49209213	0.186373685	6	bat	mylu	mine	-92.4258	44.5941	2016
849	bay city mine	wf17wi032	gd42657	146	24.95965767	0.135121614	6	bat	mylu	mine	-92.4258	44.5941	2016
850	bay city mine	wf17wi032	gd42657	146	25.15281487	0.118312224	6	bat	mylu	mine	-92.4258	44.5941	2016
851	bay city mine	wf17wi030	gd42656	146	26.53308105	0.045787843	6	bat	mylu	mine	-92.4258	44.5941	2016
852	bay city mine	wf17wi030	gd42656	146	26.72627258	0.040090801	6	bat	mylu	mine	-92.4258	44.5941	2016
853	bay city mine	wf17wi007	gd42645	146	27.32916069	0.026482849	6	bat	mylu	mine	-92.4258	44.5941	2016
854	bay city mine	wf17wi007	gd42645	146	27.42944527	0.024717819	6	bat	mylu	mine	-92.4258	44.5941	2016
855	bay city mine	wf17wi033	gd42658	146	27.6130352	0.021785756	6	bat	mylu	mine	-92.4258	44.5941	2016
856	bay city mine	mr01	gd42665	146	28.26860809	0.013878927	6	bat	mylu	mine	-92.4258	44.5941	2016
857	bay city mine	mr01	gd42665	146	28.6037178	0.011021992	6	bat	mylu	mine	-92.4258	44.5941	2016
858	bay city mine	wf17wi009	gd42647	146	28.83051872	0.009430086	6	bat	mylu	mine	-92.4258	44.5941	2016
859	bay city mine	wf17wi033	gd42658	146	28.86973763	0.009179122	6	bat	mylu	mine	-92.4258	44.5941	2016
860	bay city mine	wf17wi009	gd42647	146	28.99712372	0.008409138	6	bat	mylu	mine	-92.4258	44.5941	2016
863	bay city mine	wf17wi044	gd42663	146	29.15061378	0.007566668	6	bat	mylu	mine	-92.4258	44.5941	2016
864	bay city mine	wf17wi027	gd42653	146	29.60262871	0.00554485	6	bat	mylu	mine	-92.4258	44.5941	2016
865	bay city mine	wf17wi044	gd42663	146	29.62033272	0.005477744	6	bat	mylu	mine	-92.4258	44.5941	2016
866	bay city mine	wf17wi027	gd42653	146	29.91458893	0.004474131	6	bat	mylu	mine	-92.4258	44.5941	2016
867	bay city mine	wf17wi026	gd42652	146	undetermined	NA	6	bat	mylu	mine	-92.4258	44.5941	2016
868	bay city mine	wf17wi026	gd42652	146	undetermined	NA	6	bat	mylu	mine	-92.4258	44.5941	2016
1323	blackball mine	wf11il00001	gd3819	16	undetermined	NA	1	bat	mylu	mine	-89.04213	41.34401	2013
1324	blackball mine	wf11il00003	gd3821	16	undetermined	NA	1	bat	mylu	mine	-89.04213	41.34401	2013
1325	blackball mine	wf11il00006	gd3824	16	undetermined	NA	1	bat	mylu	mine	-89.04213	41.34401	2013
1326	blackball mine	wf11il00007	gd3825	16	undetermined	NA	1	bat	mylu	mine	-89.04213	41.34401	2013
1327	blackball mine	wf11il00008	gd3826	16	undetermined	NA	1	bat	mylu	mine	-89.04213	41.34401	2013
1328	blackball mine	wf11il00010	gd3828	16	undetermined	NA	1	bat	mylu	mine	-89.04213	41.34401	2013
1329	blackball mine	wf11il00011	gd3829	16	undetermined	NA	1	bat	mylu	mine	-89.04213	41.34401	2013
1330	blackball mine	wf11il00012	gd3830	16	undetermined	NA	1	bat	mylu	mine	-89.04213	41.34401	2013
1331	blackball mine	wf11il00015	gd3833	16	undetermined	NA	1	bat	mylu	mine	-89.04213	41.34401	2013
1332	blackball mine	wf11il00016	gd3834	16	undetermined	NA	1	bat	mylu	mine	-89.04213	41.34401	2013
1333	blackball mine	wf11il00020	gd3838	16	undetermined	NA	1	bat	mylu	mine	-89.04213	41.34401	2013
1334	blackball mine	wf11il00021	gd3839	16	undetermined	NA	1	bat	mylu	mine	-89.04213	41.34401	2013
1335	blackball mine	wf11il00023	gd3841	16	undetermined	NA	1	bat	mylu	mine	-89.04213	41.34401	2013
1336	blackball mine	wf11il00024	gd3842	16	undetermined	NA	1	bat	mylu	mine	-89.04213	41.34401	2013
1337	blackball mine	wf11il00026	gd3844	16	undetermined	NA	1	bat	mylu	mine	-89.04213	41.34401	2013
1338	blackball mine	wf11il00027	gd3845	16	undetermined	NA	1	bat	mylu	mine	-89.04213	41.34401	2013
1339	blackball mine	wf11il00029	gd3847	16	undetermined	NA	1	bat	mylu	mine	-89.04213	41.34401	2013
1340	blackball mine	wf11il00031	gd3849	16	undetermined	NA	1	bat	mylu	mine	-89.04213	41.34401	2013
1445	bowden cave	wf13wv017	gd7761	77	27.99189758	0.016788354	2	bat	mylu	cave	-79.8758	38.7747	2011
1447	bowden cave	wf13wv017	gd7761	77	28.64153481	0.010739012	2	bat	mylu	cave	-79.8758	38.7747	2011
1464	bowden cave	wf13wv021	gd7765	77	32.87616348	0.000584	2	bat	mylu	cave	-79.8758	38.7747	2011
1467	bowden cave	wf13wv021	gd7765	77	33.69786072	0.000332	2	bat	mylu	cave	-79.8758	38.7747	2011
1481	bowden cave	wf15wv166	gd24878	104	25.70656586	0.08084006	4	bat	mylu	cave	-79.8758	38.7747	2011
1482	bowden cave	wf15wv166	gd24878	104	25.77667809	0.07703435	4	bat	mylu	cave	-79.8758	38.7747	2011
2112	cat hollow cave	wf14mo097	gd18345	74	30.890625	0.002286499	3	bat	mylu	cave	-92.5351	37.4355	2014
2113	cat hollow cave	wf14mo097	gd18345	74	31.12698364	0.001943443	3	bat	mylu	cave	-92.5351	37.4355	2014
2126	cat hollow cave	wf14mo095	gd18343	74	34.53255463	0.000187	3	bat	mylu	cave	-92.5351	37.4355	2014
2127	cat hollow cave	wf14mo095	gd18343	74	35.55609512	9.24e-05	3	bat	mylu	cave	-92.5351	37.4355	2014
2133	cat hollow cave	wf14mo094	gd18342	74	37.5141449	2.4e-05	3	bat	mylu	cave	-92.5351	37.4355	2014
2134	cat hollow cave	wf14mo094	gd18342	74	37.5344696	2.37e-05	3	bat	mylu	cave	-92.5351	37.4355	2014
2148	cave hollow cave	wf14mo293	gd18478	117	27.77580261	0.019478465	3	bat	mylu	cave	-91.0885	37.6037	2013
2149	cave hollow cave	wf14mo293	gd18478	117	28.09799957	0.015606874	3	bat	mylu	cave	-91.0885	37.6037	2013
2150	cave hollow cave	wf14mo309	gd18494	117	28.41437149	0.012555009	3	bat	mylu	cave	-91.0885	37.6037	2013
2152	cave hollow cave	wf14mo309	gd18494	117	28.87167358	0.009166909	3	bat	mylu	cave	-91.0885	37.6037	2013
2164	cave hollow cave	wf14mo298	gd18483	117	31.51960754	0.001483531	3	bat	mylu	cave	-91.0885	37.6037	2013
2166	cave hollow cave	wf14mo298	gd18483	117	31.93327522	0.001116184	3	bat	mylu	cave	-91.0885	37.6037	2013
2177	cave hollow cave	wf14mo310	gd18495	117	33.65245819	0.000342	3	bat	mylu	cave	-91.0885	37.6037	2013
2179	cave hollow cave	wf14mo310	gd18495	117	34.00256348	0.000269	3	bat	mylu	cave	-91.0885	37.6037	2013
2186	cave hollow cave	wf14mo305	gd18490	117	34.98988342	0.000136	3	bat	mylu	cave	-91.0885	37.6037	2013
2187	cave hollow cave	wf14mo305	gd18490	117	35.078022	0.000128	3	bat	mylu	cave	-91.0885	37.6037	2013
2188	cave hollow cave	wf14mo313	gd18498	117	35.24629974	0.000114	3	bat	mylu	cave	-91.0885	37.6037	2013
2197	cave hollow cave	wf14mo313	gd18498	117	36.89992905	3.67e-05	3	bat	mylu	cave	-91.0885	37.6037	2013
2230	cave hollow cave	wf13mo051	gd9381	118	undetermined	NA	2	bat	mylu	cave	-91.0885	37.6037	2013
2231	cave hollow cave	wf13mo051	gd9381	118	undetermined	NA	2	bat	mylu	cave	-91.0885	37.6037	2013
2236	cave hollow cave	wf13mo054	gd9384	118	undetermined	NA	2	bat	mylu	cave	-91.0885	37.6037	2013
2237	cave hollow cave	wf13mo054	gd9384	118	undetermined	NA	2	bat	mylu	cave	-91.0885	37.6037	2013
2242	cave hollow cave	wf13mo057	gd9387	118	undetermined	NA	2	bat	mylu	cave	-91.0885	37.6037	2013
2243	cave hollow cave	wf13mo057	gd9387	118	undetermined	NA	2	bat	mylu	cave	-91.0885	37.6037	2013
2318	cave hollow cave	wf15mo331	gd26108	131	22.97691345	0.5283988	4	bat	mylu	cave	-91.0885	37.6037	2013
2319	cave hollow cave	wf15mo331	gd26108	131	23.2626133	0.4341347	4	bat	mylu	cave	-91.0885	37.6037	2013
2325	cave hollow cave	wf15mo333	gd26110	131	25.41375351	0.09887543	4	bat	mylu	cave	-91.0885	37.6037	2013
2326	cave hollow cave	wf15mo327	gd26104	131	25.44444084	0.09681045	4	bat	mylu	cave	-91.0885	37.6037	2013
2327	cave hollow cave	wf15mo327	gd26104	131	25.89799309	0.07086767	4	bat	mylu	cave	-91.0885	37.6037	2013
2328	cave hollow cave	wf15mo333	gd26110	131	25.98212051	0.0668836	4	bat	mylu	cave	-91.0885	37.6037	2013
2329	cave hollow cave	wf15mo325	gd26102	131	26.35376358	0.05179782	4	bat	mylu	cave	-91.0885	37.6037	2013
2331	cave hollow cave	wf15mo325	gd26102	131	26.39101982	0.05048743	4	bat	mylu	cave	-91.0885	37.6037	2013
2344	cave hollow cave	wf15mo324	gd26101	131	28.70555687	0.01027641	4	bat	mylu	cave	-91.0885	37.6037	2013
2347	cave hollow cave	wf15mo324	gd26101	131	28.9589653	0.008632752	4	bat	mylu	cave	-91.0885	37.6037	2013
2388	cave hollow cave	wf17mo226	gd41412	132	29.71276855	0.005140336	6	bat	mylu	cave	-91.0885	37.6037	2013
2389	cave hollow cave	wf17mo226	gd41412	132	30.07749939	0.00399989	6	bat	mylu	cave	-91.0885	37.6037	2013
2390	cave hollow cave	wf17mo232	gd41418	132	30.4789753	0.003034792	6	bat	mylu	cave	-91.0885	37.6037	2013
2391	cave hollow cave	wf17mo232	gd41418	132	30.55703926	0.00287615	6	bat	mylu	cave	-91.0885	37.6037	2013
2393	cave hollow cave	wf17mo231	gd41417	132	33.37434387	0.000414	6	bat	mylu	cave	-91.0885	37.6037	2013
2394	cave hollow cave	wf17mo231	gd41417	132	33.59994507	0.000355	6	bat	mylu	cave	-91.0885	37.6037	2013
2846	cliff cave	wf13wv161	gd7905	111	27.12534142	0.030468048	2	bat	mylu	cave	-79.12333	38.78639	2009
2847	cliff cave	wf13wv161	gd7905	111	27.16666222	0.029614355	2	bat	mylu	cave	-79.12333	38.78639	2009
3030	clyfty cave	wf13in007	gd7340	79	23.17968178	0.459616682	2	bat	mylu	cave	-86.8353	39.13256	2012
3031	clyfty cave	wf13in026	gd7359	79	23.44110298	0.383981607	2	bat	mylu	cave	-86.8353	39.13256	2012
3032	clyfty cave	wf13in026	gd7359	79	23.84778595	0.29029263	2	bat	mylu	cave	-86.8353	39.13256	2012
3033	clyfty cave	wf13in007	gd7340	79	23.96320724	0.26813912	2	bat	mylu	cave	-86.8353	39.13256	2012
3034	clyfty cave	wf13in015	gd7348	79	24.23372841	0.222616165	2	bat	mylu	cave	-86.8353	39.13256	2012
3035	clyfty cave	wf13in006	gd7339	79	24.43264198	0.194152099	2	bat	mylu	cave	-86.8353	39.13256	2012
3036	clyfty cave	wf13in013	gd7346	79	24.64708328	0.167528777	2	bat	mylu	cave	-86.8353	39.13256	2012
3037	clyfty cave	wf13in006	gd7339	79	24.76632118	0.154338254	2	bat	mylu	cave	-86.8353	39.13256	2012
3038	clyfty cave	wf13in013	gd7346	79	25.05737877	0.126338571	2	bat	mylu	cave	-86.8353	39.13256	2012
3039	clyfty cave	wf13in012	gd7345	79	25.06095886	0.126027872	2	bat	mylu	cave	-86.8353	39.13256	2012
3040	clyfty cave	wf13in015	gd7348	79	25.06885147	0.125345607	2	bat	mylu	cave	-86.8353	39.13256	2012
3042	clyfty cave	wf13in012	gd7345	79	25.84757042	0.073368425	2	bat	mylu	cave	-86.8353	39.13256	2012
3063	clyfty cave	wf13in011	gd7344	79	28.90237617	0.008975366	2	bat	mylu	cave	-86.8353	39.13256	2012
3064	clyfty cave	wf13in011	gd7344	79	29.4170475	0.006299733	2	bat	mylu	cave	-86.8353	39.13256	2012
3480	coldwater creek cave	wf16mo434	gd33181	131	25.81642532	0.074956983	5	bat	mylu	cave	-92.2906	36.13624	2012
3481	coldwater creek cave	wf16mo434	gd33181	131	26.27271461	0.054767195	5	bat	mylu	cave	-92.2906	36.13624	2012
3482	coldwater creek cave	wf16mo420	gd33171	131	27.93407059	0.017469512	5	bat	mylu	cave	-92.2906	36.13624	2012
3483	coldwater creek cave	wf16mo420	gd33171	131	28.40641403	0.01262391	5	bat	mylu	cave	-92.2906	36.13624	2012
3484	coldwater creek cave	wf16mo428	gd33165	131	28.43037224	0.0124176	5	bat	mylu	cave	-92.2906	36.13624	2012
3485	coldwater creek cave	wf16mo428	gd33165	131	29.284338	0.006901792	5	bat	mylu	cave	-92.2906	36.13624	2012
3486	coldwater creek cave	wf16mo435	gd33176	131	29.56590652	0.005686677	5	bat	mylu	cave	-92.2906	36.13624	2012
3488	coldwater creek cave	wf16mo435	gd33176	131	30.23398781	0.003591746	5	bat	mylu	cave	-92.2906	36.13624	2012
3491	coldwater creek cave	wf16mo425	gd33158	131	31.74867249	0.00126729	5	bat	mylu	cave	-92.2906	36.13624	2012
3493	coldwater creek cave	wf16mo425	gd33158	131	32.20960617	0.000923	5	bat	mylu	cave	-92.2906	36.13624	2012
3536	coldwater springs cave	wf12mo011	gd1990	112	undetermined	NA	1	bat	mylu	cave	-90.135	37.42	2013
3537	coldwater springs cave	wf12mo012	gd1991	112	undetermined	NA	1	bat	mylu	cave	-90.135	37.42	2013
3538	coldwater springs cave	wf12mo013	gd1992	112	undetermined	NA	1	bat	mylu	cave	-90.135	37.42	2013
3539	coldwater springs cave	wf12mo014	gd1993	112	undetermined	NA	1	bat	mylu	cave	-90.135	37.42	2013
3540	coldwater springs cave	wf12mo015	gd1994	112	undetermined	NA	1	bat	mylu	cave	-90.135	37.42	2013
3541	coldwater springs cave	wf12mo016	gd1995	112	undetermined	NA	1	bat	mylu	cave	-90.135	37.42	2013
3542	coldwater springs cave	wf12mo017	gd1996	112	undetermined	NA	1	bat	mylu	cave	-90.135	37.42	2013
3543	coldwater springs cave	wf12mo018	gd1997	112	undetermined	NA	1	bat	mylu	cave	-90.135	37.42	2013
3544	coldwater springs cave	wf12mo019	gd1998	112	undetermined	NA	1	bat	mylu	cave	-90.135	37.42	2013
3545	coldwater springs cave	wf12mo020	gd1999	112	undetermined	NA	1	bat	mylu	cave	-90.135	37.42	2013
3563	coldwater springs cave	wf14mo201	gd18355	116	24.73332977	0.15788031	3	bat	mylu	cave	-90.135	37.42	2013
3564	coldwater springs cave	wf14mo201	gd18355	116	25.04762077	0.127189316	3	bat	mylu	cave	-90.135	37.42	2013
3567	coldwater springs cave	wf14mo178	gd18361	116	27.15948677	0.029760866	3	bat	mylu	cave	-90.135	37.42	2013
3568	coldwater springs cave	wf14mo179	gd18362	116	27.16102791	0.029729337	3	bat	mylu	cave	-90.135	37.42	2013
3569	coldwater springs cave	wf14mo166	gd18359	116	27.17941284	0.029355787	3	bat	mylu	cave	-90.135	37.42	2013
3570	coldwater springs cave	wf14mo178	gd18361	116	27.19442558	0.029054238	3	bat	mylu	cave	-90.135	37.42	2013
3571	coldwater springs cave	wf14mo166	gd18359	116	27.48479843	0.02379449	3	bat	mylu	cave	-90.135	37.42	2013
3574	coldwater springs cave	wf14mo179	gd18362	116	27.58125877	0.022267124	3	bat	mylu	cave	-90.135	37.42	2013
3575	coldwater springs cave	wf14mo159	gd18353	116	27.92988396	0.017519887	3	bat	mylu	cave	-90.135	37.42	2013
3577	coldwater springs cave	wf14mo159	gd18353	116	28.1857338	0.014692987	3	bat	mylu	cave	-90.135	37.42	2013
3594	coldwater springs cave	wf14mo177	gd18360	116	31.09600639	0.001985292	3	bat	mylu	cave	-90.135	37.42	2013
3595	coldwater springs cave	wf14mo177	gd18360	116	31.3264389	0.001694319	3	bat	mylu	cave	-90.135	37.42	2013
3601	coldwater springs cave	wf14mo163	gd18356	116	32.5381546	0.000736	3	bat	mylu	cave	-90.135	37.42	2013
3603	coldwater springs cave	wf14mo163	gd18356	116	32.89702225	0.000575	3	bat	mylu	cave	-90.135	37.42	2013
3605	coldwater springs cave	wf14mo164	gd18357	116	34.57439041	0.000181	3	bat	mylu	cave	-90.135	37.42	2013
3606	coldwater springs cave	wf14mo164	gd18357	116	34.9415741	0.000141	3	bat	mylu	cave	-90.135	37.42	2013
3612	coldwater springs cave	wf14mo165	gd18358	116	36.31429291	5.48e-05	3	bat	mylu	cave	-90.135	37.42	2013
3614	coldwater springs cave	wf14mo165	gd18358	116	36.67952728	4.27e-05	3	bat	mylu	cave	-90.135	37.42	2013
3626	coldwater springs cave	wf14mo161	gd18354	116	undetermined	NA	3	bat	mylu	cave	-90.135	37.42	2013
3627	coldwater springs cave	wf14mo161	gd18354	116	undetermined	NA	3	bat	mylu	cave	-90.135	37.42	2013
3641	coldwater springs cave	wf13mo077	gd9407	119	36.55533218	4.65e-05	2	bat	mylu	cave	-90.135	37.42	2013
3642	coldwater springs cave	wf13mo078	gd9408	119	36.72004318	4.15e-05	2	bat	mylu	cave	-90.135	37.42	2013
3643	coldwater springs cave	wf13mo077	gd9407	119	36.8182106	3.88e-05	2	bat	mylu	cave	-90.135	37.42	2013
3644	coldwater springs cave	wf13mo078	gd9408	119	37.13553238	3.12e-05	2	bat	mylu	cave	-90.135	37.42	2013
3645	coldwater springs cave	wf13mo073	gd9403	119	38.14010239	1.56e-05	2	bat	mylu	cave	-90.135	37.42	2013
3646	coldwater springs cave	wf13mo089	gd9419	119	38.5635376	1.17e-05	2	bat	mylu	cave	-90.135	37.42	2013
3648	coldwater springs cave	wf13mo072	gd9402	119	39.33959198	6.85e-06	2	bat	mylu	cave	-90.135	37.42	2013
3671	coldwater springs cave	wf13mo072	gd9402	119	undetermined	NA	2	bat	mylu	cave	-90.135	37.42	2013
3672	coldwater springs cave	wf13mo073	gd9403	119	undetermined	NA	2	bat	mylu	cave	-90.135	37.42	2013
3677	coldwater springs cave	wf13mo076	gd9406	119	undetermined	NA	2	bat	mylu	cave	-90.135	37.42	2013
3678	coldwater springs cave	wf13mo076	gd9406	119	undetermined	NA	2	bat	mylu	cave	-90.135	37.42	2013
3699	coldwater springs cave	wf13mo089	gd9419	119	undetermined	NA	2	bat	mylu	cave	-90.135	37.42	2013
3705	coldwater springs cave	wf13mo093	gd9423	119	undetermined	NA	2	bat	mylu	cave	-90.135	37.42	2013
3706	coldwater springs cave	wf13mo093	gd9423	119	undetermined	NA	2	bat	mylu	cave	-90.135	37.42	2013
3719	coldwater springs cave	wf15mo518	gd26201	130	25.65819931	0.08357445	4	bat	mylu	cave	-90.135	37.42	2013
3720	coldwater springs cave	wf15mo518	gd26201	130	26.00786018	0.06570998	4	bat	mylu	cave	-90.135	37.42	2013
3721	coldwater springs cave	wf15mo492	gd26175	130	26.62815285	0.04288967	4	bat	mylu	cave	-90.135	37.42	2013
3722	coldwater springs cave	wf15mo492	gd26175	130	27.01067352	0.03296821	4	bat	mylu	cave	-90.135	37.42	2013
3725	coldwater springs cave	wf15mo490	gd26173	130	27.98032951	0.01692246	4	bat	mylu	cave	-90.135	37.42	2013
3726	coldwater springs cave	wf15mo490	gd26173	130	28.07073593	0.01590228	4	bat	mylu	cave	-90.135	37.42	2013
3728	coldwater springs cave	wf15mo519	gd26202	130	28.35605812	0.01306878	4	bat	mylu	cave	-90.135	37.42	2013
3730	coldwater springs cave	wf15mo519	gd26202	130	28.54981041	0.01143831	4	bat	mylu	cave	-90.135	37.42	2013
3731	coldwater springs cave	wf15mo495	gd26178	130	29.47731781	0.006043933	4	bat	mylu	cave	-90.135	37.42	2013
3732	coldwater springs cave	wf15mo495	gd26178	130	29.74332047	0.005033451	4	bat	mylu	cave	-90.135	37.42	2013
3741	coldwater springs cave	wf15mo506	gd26189	130	32.16467667	0.000952	4	bat	mylu	cave	-90.135	37.42	2013
3743	coldwater springs cave	wf15mo506	gd26189	130	32.19692993	0.000931	4	bat	mylu	cave	-90.135	37.42	2013
3749	coldwater springs cave	wf15mo494	gd26177	130	35.16811752	0.000121	4	bat	mylu	cave	-90.135	37.42	2013
3754	coldwater springs cave	wf15mo512	gd26195	130	35.68362427	8.46e-05	4	bat	mylu	cave	-90.135	37.42	2013
3755	coldwater springs cave	wf15mo494	gd26177	130	35.74399567	8.12e-05	4	bat	mylu	cave	-90.135	37.42	2013
3758	coldwater springs cave	wf15mo512	gd26195	130	36.23226929	5.8e-05	4	bat	mylu	cave	-90.135	37.42	2013
3801	coldwater springs cave	wf17mo280	gd41453	132	29.20093536	0.007309267	6	bat	mylu	cave	-90.135	37.42	2013
3802	coldwater springs cave	wf17mo280	gd41453	132	29.33149147	0.006681551	6	bat	mylu	cave	-90.135	37.42	2013
3803	coldwater springs cave	wf17mo281	gd41454	132	30.0563488	0.004058501	6	bat	mylu	cave	-90.135	37.42	2013
3804	coldwater springs cave	wf17mo308	gd41481	132	30.11599159	0.003895387	6	bat	mylu	cave	-90.135	37.42	2013
3805	coldwater springs cave	wf17mo295	gd41468	132	30.24032593	0.003576123	6	bat	mylu	cave	-90.135	37.42	2013
3806	coldwater springs cave	wf17mo308	gd41481	132	30.33603668	0.003348298	6	bat	mylu	cave	-90.135	37.42	2013
3807	coldwater springs cave	wf17mo281	gd41454	132	30.59511185	0.002801815	6	bat	mylu	cave	-90.135	37.42	2013
3808	coldwater springs cave	wf17mo283	gd41456	132	30.70820808	0.002592138	6	bat	mylu	cave	-90.135	37.42	2013
3809	coldwater springs cave	wf17mo295	gd41468	132	30.8277874	0.002387483	6	bat	mylu	cave	-90.135	37.42	2013
3810	coldwater springs cave	wf17mo283	gd41456	132	31.05675316	0.00203962	6	bat	mylu	cave	-90.135	37.42	2013
3813	coldwater springs cave	wf17mo307	gd41480	132	33.33167267	0.000427	6	bat	mylu	cave	-90.135	37.42	2013
3814	coldwater springs cave	wf17mo307	gd41480	132	33.50842667	0.000378	6	bat	mylu	cave	-90.135	37.42	2013
3823	coldwater springs cave	wf17mo298	gd41471	132	36.04802704	6.59e-05	6	bat	mylu	cave	-90.135	37.42	2013
3824	coldwater springs cave	wf17mo298	gd41471	132	36.09233475	6.39e-05	6	bat	mylu	cave	-90.135	37.42	2013
3829	coldwater springs cave	wf17mo288	gd41461	132	37.14487076	3.1e-05	6	bat	mylu	cave	-90.135	37.42	2013
3830	coldwater springs cave	wf17mo288	gd41461	132	37.51644516	2.4e-05	6	bat	mylu	cave	-90.135	37.42	2013
3848	coldwater springs cave	wf17mo286	gd41459	132	undetermined	NA	6	bat	mylu	cave	-90.135	37.42	2013
3849	coldwater springs cave	wf17mo286	gd41459	132	undetermined	NA	6	bat	mylu	cave	-90.135	37.42	2013
3859	coldwater springs cave	wf17mo304	gd41477	132	undetermined	NA	6	bat	mylu	cave	-90.135	37.42	2013
3860	coldwater springs cave	wf17mo304	gd41477	132	undetermined	NA	6	bat	mylu	cave	-90.135	37.42	2013
4300	cookstove cave	wf13mo033	gd9365	98	undetermined	NA	2	bat	mylu	cave	-91.2054	37.234	2015
4301	cookstove cave	wf13mo033	gd9365	98	undetermined	NA	2	bat	mylu	cave	-91.2054	37.234	2015
4305	cooper creek cave	afjtn0094	gd1956	70	30.14424896	0.003820412	1	bat	mylu	cave	-87.55972	36.51778	2010
4309	cooper creek cave	afjtn0081	gd1943	70	31.34322166	0.001674875	1	bat	mylu	cave	-87.55972	36.51778	2010
4323	cooper creek cave	afjtn0098	gd1960	70	35.81609726	7.73e-05	1	bat	mylu	cave	-87.55972	36.51778	2010
4338	cooper creek cave	aj13tn186	gd8032	109	26.18813324	0.058047642	2	bat	mylu	cave	-87.55972	36.51778	2010
4341	cooper creek cave	aj13tn186	gd8032	109	26.40530014	0.049993988	2	bat	mylu	cave	-87.55972	36.51778	2010
4447	cooper creek cave	afjtn0186	gd4073	118	28.44215584	0.012317369	1	bat	mylu	cave	-87.55972	36.51778	2010
4453	cooper creek cave	afjtn0185	gd4072	118	32.56600952	0.000722	1	bat	mylu	cave	-87.55972	36.51778	2010
4454	cooper creek cave	afjtn0187	gd4074	118	33.68031311	0.000336	1	bat	mylu	cave	-87.55972	36.51778	2010
4460	cooper creek cave	wf17tn141	gd45177	93	28.22196007	0.014331428	6	bat	mylu	cave	-87.55972	36.51778	2010
4461	cooper creek cave	wf17tn141	gd45177	93	28.2421608	0.014133691	6	bat	mylu	cave	-87.55972	36.51778	2010
4462	cooper creek cave	wf17tn142	gd45178	93	undetermined	NA	6	bat	mylu	cave	-87.55972	36.51778	2010
4463	cooper creek cave	wf17tn142	gd45178	93	undetermined	NA	6	bat	mylu	cave	-87.55972	36.51778	2010
4494	cooper creek cave	wf16tn120	gd32627	116	28.46228981	0.012147979	5	bat	mylu	cave	-87.55972	36.51778	2010
4499	cooper creek cave	wf16tn120	gd32627	116	28.85857391	0.009249872	5	bat	mylu	cave	-87.55972	36.51778	2010
4528	copperhead mine	wf14in120	gd16187	112	27.11074066	0.030775549	3	bat	mylu	mine	-87.389612	39.80734	2014
4529	copperhead mine	wf14in120	gd16187	112	27.33035469	0.02646111	3	bat	mylu	mine	-87.389612	39.80734	2014
4533	copperhead mine	wf14in122	gd16189	112	30.1653347	0.003765408	3	bat	mylu	mine	-87.389612	39.80734	2014
4534	copperhead mine	wf14in122	gd16189	112	30.29133606	0.003452836	3	bat	mylu	mine	-87.389612	39.80734	2014
4542	copperhead mine	wf14in116	gd16183	112	34.29879761	0.000219	3	bat	mylu	mine	-87.389612	39.80734	2014
4544	copperhead mine	wf14in116	gd16183	112	34.34073257	0.000213	3	bat	mylu	mine	-87.389612	39.80734	2014
4889	cranberry iron mine	wf12nc016	gd3650	93	27.18799019	0.029183119	1	bat	mylu	mine	-81.97237	36.13991	2011
4940	creech cave	wf13mo157	gd9486	132	21.98607445	1.044530286	2	bat	mylu	cave	-90.95	39.05	2012
4945	creech cave	wf13mo157	gd9486	132	22.82146835	0.588020623	2	bat	mylu	cave	-90.95	39.05	2012
4951	creech cave	wf13mo184b	gd9513	132	24.49064064	0.186559833	2	bat	mylu	cave	-90.95	39.05	2012
4954	creech cave	wf13mo184b	gd9513	132	24.95893669	0.135188633	2	bat	mylu	cave	-90.95	39.05	2012
4966	creech cave	wf13mo177	gd9505	132	27.02867699	0.032562509	2	bat	mylu	cave	-90.95	39.05	2012
4971	creech cave	wf13mo177	gd9505	132	27.60478592	0.021909712	2	bat	mylu	cave	-90.95	39.05	2012
4987	creech cave	wf13mo183	gd9511	132	28.98813438	0.00846129	2	bat	mylu	cave	-90.95	39.05	2012
4996	creech cave	wf13mo183	gd9511	132	29.51905823	0.005872891	2	bat	mylu	cave	-90.95	39.05	2012
5483	delaware mine	wf17mi049	gd39398	109	26.70061493	0.040804547	6	bat	mylu	mine	-88.092305	47.424308	2015
5484	delaware mine	wf17mi049	gd39398	109	26.72133827	0.040227087	6	bat	mylu	mine	-88.092305	47.424308	2015
5485	delaware mine	wf17mi045	gd39394	109	27.44624329	0.024433892	6	bat	mylu	mine	-88.092305	47.424308	2015
5486	delaware mine	wf17mi045	gd39394	109	27.50292206	0.023499734	6	bat	mylu	mine	-88.092305	47.424308	2015
5487	delaware mine	wf17mi053	gd39402	109	27.67767715	0.0208384	6	bat	mylu	mine	-88.092305	47.424308	2015
5488	delaware mine	wf17mi053	gd39402	109	27.68884087	0.020679014	6	bat	mylu	mine	-88.092305	47.424308	2015
5489	delaware mine	wf17mi052	gd39401	109	29.04624557	0.008129784	6	bat	mylu	mine	-88.092305	47.424308	2015
5490	delaware mine	wf17mi052	gd39401	109	29.53256035	0.005818606	6	bat	mylu	mine	-88.092305	47.424308	2015
5491	delaware mine	wf17mi112	gd39393	109	30.31384468	0.003399795	6	bat	mylu	mine	-88.092305	47.424308	2015
5492	delaware mine	wf17mi112	gd39393	109	30.40657806	0.003189728	6	bat	mylu	mine	-88.092305	47.424308	2015
5493	delaware mine	wf17mi056	gd39405	109	32.17092133	0.000948	6	bat	mylu	mine	-88.092305	47.424308	2015
5494	delaware mine	wf17mi056	gd39405	109	32.46765518	0.000773	6	bat	mylu	mine	-88.092305	47.424308	2015
5496	delaware mine	wf17mi048	gd39397	109	33.54873276	0.000367	6	bat	mylu	mine	-88.092305	47.424308	2015
5497	delaware mine	wf17mi048	gd39397	109	33.61606979	0.000351	6	bat	mylu	mine	-88.092305	47.424308	2015
5498	delaware mine	wf17mi115	gd39388	109	33.71689224	0.000327	6	bat	mylu	mine	-88.092305	47.424308	2015
5499	delaware mine	wf17mi114	gd39387	109	34.04697418	0.000261	6	bat	mylu	mine	-88.092305	47.424308	2015
5501	delaware mine	wf17mi057	gd39406	109	34.33955002	0.000213	6	bat	mylu	mine	-88.092305	47.424308	2015
5503	delaware mine	wf17mi115	gd39388	109	34.53794861	0.000186	6	bat	mylu	mine	-88.092305	47.424308	2015
5504	delaware mine	wf17mi114	gd39387	109	34.5681839	0.000182	6	bat	mylu	mine	-88.092305	47.424308	2015
5505	delaware mine	wf17mi057	gd39406	109	34.8303566	0.000152	6	bat	mylu	mine	-88.092305	47.424308	2015
5506	delaware mine	wf17mi060	gd39409	109	34.99351883	0.000136	6	bat	mylu	mine	-88.092305	47.424308	2015
5508	delaware mine	wf17mi113	gd39386	109	35.52467728	9.44e-05	6	bat	mylu	mine	-88.092305	47.424308	2015
5509	delaware mine	wf17mi060	gd39409	109	35.63302749	8.76e-05	6	bat	mylu	mine	-88.092305	47.424308	2015
5511	delaware mine	wf17mi117	gd39390	109	35.87521744	7.42e-05	6	bat	mylu	mine	-88.092305	47.424308	2015
5512	delaware mine	wf17mi117	gd39390	109	35.92136383	7.19e-05	6	bat	mylu	mine	-88.092305	47.424308	2015
5513	delaware mine	wf17mi113	gd39386	109	35.94405746	7.08e-05	6	bat	mylu	mine	-88.092305	47.424308	2015
5529	delaware mine	wf17mi116	gd39389	109	undetermined	NA	6	bat	mylu	mine	-88.092305	47.424308	2015
5530	delaware mine	wf17mi116	gd39389	109	undetermined	NA	6	bat	mylu	mine	-88.092305	47.424308	2015
5531	delaware mine	wf16mi014	gd30802	112	27.96146584	0.017143439	5	bat	mylu	mine	-88.092305	47.424308	2015
5532	delaware mine	wf16mi014	gd30802	112	28.11963554	0.015376353	5	bat	mylu	mine	-88.092305	47.424308	2015
5533	delaware mine	wf16mi103	gd30857	112	31.00774193	0.002109544	5	bat	mylu	mine	-88.092305	47.424308	2015
5534	delaware mine	wf16mi053	gd30838	112	31.39697647	0.001614084	5	bat	mylu	mine	-88.092305	47.424308	2015
5535	delaware mine	wf16mi053	gd30838	112	31.60422707	0.001399656	5	bat	mylu	mine	-88.092305	47.424308	2015
5536	delaware mine	wf16mi008	gd30797	112	31.60552406	0.001398408	5	bat	mylu	mine	-88.092305	47.424308	2015
5537	delaware mine	wf16mi103	gd30857	112	32.0715332	0.001014937	5	bat	mylu	mine	-88.092305	47.424308	2015
5538	delaware mine	wf16mi008	gd30797	112	32.94605637	0.000556	5	bat	mylu	mine	-88.092305	47.424308	2015
5539	delaware mine	wf16mi101	gd30855	112	33.89297104	0.00029	5	bat	mylu	mine	-88.092305	47.424308	2015
5540	delaware mine	wf16mi054	gd30839	112	34.06705856	0.000257	5	bat	mylu	mine	-88.092305	47.424308	2015
5541	delaware mine	wf16mi101	gd30855	112	34.10906219	0.00025	5	bat	mylu	mine	-88.092305	47.424308	2015
5542	delaware mine	wf16mi057	gd30842	112	34.87399292	0.000148	5	bat	mylu	mine	-88.092305	47.424308	2015
5543	delaware mine	wf16mi054	gd30839	112	34.99257278	0.000136	5	bat	mylu	mine	-88.092305	47.424308	2015
5544	delaware mine	wf16mi057	gd30842	112	34.99687124	0.000136	5	bat	mylu	mine	-88.092305	47.424308	2015
5545	delaware mine	wf16mi058	gd30843	112	37.46376801	2.49e-05	5	bat	mylu	mine	-88.092305	47.424308	2015
5547	delaware mine	wf16mi058	gd30843	112	37.94506454	1.79e-05	5	bat	mylu	mine	-88.092305	47.424308	2015
5552	delaware mine	wf16mi013	gd30801	112	39.74026489	5.2e-06	5	bat	mylu	mine	-88.092305	47.424308	2015
5553	delaware mine	wf16mi013	gd30801	112	39.86372375	4.77e-06	5	bat	mylu	mine	-88.092305	47.424308	2015
5556	delaware mine	wf16mi010	gd30798	112	undetermined	NA	5	bat	mylu	mine	-88.092305	47.424308	2015
5557	delaware mine	wf16mi010	gd30798	112	undetermined	NA	5	bat	mylu	mine	-88.092305	47.424308	2015
5571	delaware mine	wf15mi066	gd25007	114	26.22956657	0.05641682	4	bat	mylu	mine	-88.092305	47.424308	2015
5572	delaware mine	wf15mi066	gd25007	114	26.57517815	0.04448115	4	bat	mylu	mine	-88.092305	47.424308	2015
5575	delaware mine	wf15mi060	gd25001	114	28.28693199	0.01370511	4	bat	mylu	mine	-88.092305	47.424308	2015
5576	delaware mine	wf15mi060	gd25001	114	28.42392349	0.0124728	4	bat	mylu	mine	-88.092305	47.424308	2015
5579	delaware mine	wf15mi117	gd25058	114	29.82616997	0.004754655	4	bat	mylu	mine	-88.092305	47.424308	2015
5580	delaware mine	wf15mi117	gd25058	114	29.83564758	0.004723763	4	bat	mylu	mine	-88.092305	47.424308	2015
5581	delaware mine	wf15mi059	gd25000	114	29.89632607	0.004530683	4	bat	mylu	mine	-88.092305	47.424308	2015
5582	delaware mine	wf15mi059	gd25000	114	30.11973953	0.003885358	4	bat	mylu	mine	-88.092305	47.424308	2015
5584	delaware mine	wf15mi113	gd25054	114	30.40847588	0.003185568	4	bat	mylu	mine	-88.092305	47.424308	2015
5585	delaware mine	wf15mi113	gd25054	114	30.52840996	0.002933344	4	bat	mylu	mine	-88.092305	47.424308	2015
5587	delaware mine	wf15mi114	gd25055	114	31.09760284	0.001983114	4	bat	mylu	mine	-88.092305	47.424308	2015
5588	delaware mine	wf15mi114	gd25055	114	31.16470909	0.001893666	4	bat	mylu	mine	-88.092305	47.424308	2015
5589	delaware mine	wf15mi143	gd25081	114	31.38024902	0.00163276	4	bat	mylu	mine	-88.092305	47.424308	2015
5590	delaware mine	wf15mi143	gd25081	114	31.55010986	0.001452733	4	bat	mylu	mine	-88.092305	47.424308	2015
5591	delaware mine	wf15mi058	gd24999	114	31.98685837	0.001075798	4	bat	mylu	mine	-88.092305	47.424308	2015
5592	delaware mine	wf15mi106	gd25047	114	31.99661446	0.001068604	4	bat	mylu	mine	-88.092305	47.424308	2015
5593	delaware mine	wf15mi105	gd25046	114	32.04257584	0.001035353	4	bat	mylu	mine	-88.092305	47.424308	2015
5594	delaware mine	wf15mi105	gd25046	114	32.07396317	0.001013242	4	bat	mylu	mine	-88.092305	47.424308	2015
5595	delaware mine	wf15mi058	gd24999	114	32.12247086	0.00098	4	bat	mylu	mine	-88.092305	47.424308	2015
5596	delaware mine	wf15mi106	gd25047	114	32.59135056	0.00071	4	bat	mylu	mine	-88.092305	47.424308	2015
5599	delaware mine	wf15mi110	gd25051	114	33.94172668	0.00028	4	bat	mylu	mine	-88.092305	47.424308	2015
5600	delaware mine	wf15mi110	gd25051	114	34.26579666	0.000224	4	bat	mylu	mine	-88.092305	47.424308	2015
5603	delaware mine	wf15mi102	gd25043	114	34.79566574	0.000156	4	bat	mylu	mine	-88.092305	47.424308	2015
5605	delaware mine	wf15mi102	gd25043	114	35.51123047	9.53e-05	4	bat	mylu	mine	-88.092305	47.424308	2015
5639	delaware mine	wf14mi201	gd15693	115	undetermined	NA	3	bat	mylu	mine	-88.092305	47.424308	2015
5640	delaware mine	wf14mi201	gd15693	115	undetermined	NA	3	bat	mylu	mine	-88.092305	47.424308	2015
5643	delaware mine	wf14mi203	gd15695	115	undetermined	NA	3	bat	mylu	mine	-88.092305	47.424308	2015
5644	delaware mine	wf14mi203	gd15695	115	undetermined	NA	3	bat	mylu	mine	-88.092305	47.424308	2015
5647	delaware mine	wf14mi205	gd15697	115	undetermined	NA	3	bat	mylu	mine	-88.092305	47.424308	2015
5648	delaware mine	wf14mi205	gd15697	115	undetermined	NA	3	bat	mylu	mine	-88.092305	47.424308	2015
5651	delaware mine	wf14mi207	gd15699	115	undetermined	NA	3	bat	mylu	mine	-88.092305	47.424308	2015
5652	delaware mine	wf14mi207	gd15699	115	undetermined	NA	3	bat	mylu	mine	-88.092305	47.424308	2015
5653	delaware mine	wf14mi209	gd15700	115	undetermined	NA	3	bat	mylu	mine	-88.092305	47.424308	2015
5654	delaware mine	wf14mi209	gd15700	115	undetermined	NA	3	bat	mylu	mine	-88.092305	47.424308	2015
5657	delaware mine	wf14mi211	gd15702	115	undetermined	NA	3	bat	mylu	mine	-88.092305	47.424308	2015
5658	delaware mine	wf14mi211	gd15702	115	undetermined	NA	3	bat	mylu	mine	-88.092305	47.424308	2015
5661	delaware mine	wf14mi213	gd15704	115	undetermined	NA	3	bat	mylu	mine	-88.092305	47.424308	2015
5662	delaware mine	wf14mi213	gd15704	115	undetermined	NA	3	bat	mylu	mine	-88.092305	47.424308	2015
5663	delaware mine	wf14mi214	gd15705	115	undetermined	NA	3	bat	mylu	mine	-88.092305	47.424308	2015
5664	delaware mine	wf14mi214	gd15705	115	undetermined	NA	3	bat	mylu	mine	-88.092305	47.424308	2015
5665	delaware mine	wf14mi215	gd15706	115	undetermined	NA	3	bat	mylu	mine	-88.092305	47.424308	2015
5666	delaware mine	wf14mi215	gd15706	115	undetermined	NA	3	bat	mylu	mine	-88.092305	47.424308	2015
5667	delaware mine	wf14mi216	gd15707	115	undetermined	NA	3	bat	mylu	mine	-88.092305	47.424308	2015
5668	delaware mine	wf14mi216	gd15707	115	undetermined	NA	3	bat	mylu	mine	-88.092305	47.424308	2015
5669	delaware mine	wf14mi261	gd15708	115	undetermined	NA	3	bat	mylu	mine	-88.092305	47.424308	2015
5670	delaware mine	wf14mi261	gd15708	115	undetermined	NA	3	bat	mylu	mine	-88.092305	47.424308	2015
5673	delaware mine	wf14mi263	gd15710	115	undetermined	NA	3	bat	mylu	mine	-88.092305	47.424308	2015
5674	delaware mine	wf14mi263	gd15710	115	undetermined	NA	3	bat	mylu	mine	-88.092305	47.424308	2015
5677	delaware mine	wf14mi265	gd15712	115	undetermined	NA	3	bat	mylu	mine	-88.092305	47.424308	2015
5678	delaware mine	wf14mi265	gd15712	115	undetermined	NA	3	bat	mylu	mine	-88.092305	47.424308	2015
5681	delaware mine	wf14mi267	gd15714	115	undetermined	NA	3	bat	mylu	mine	-88.092305	47.424308	2015
5682	delaware mine	wf14mi267	gd15714	115	undetermined	NA	3	bat	mylu	mine	-88.092305	47.424308	2015
5683	delaware mine	wf14mi268	gd15715	115	undetermined	NA	3	bat	mylu	mine	-88.092305	47.424308	2015
5684	delaware mine	wf14mi268	gd15715	115	undetermined	NA	3	bat	mylu	mine	-88.092305	47.424308	2015
5687	delaware mine	wf14mi270	gd15717	115	undetermined	NA	3	bat	mylu	mine	-88.092305	47.424308	2015
5688	delaware mine	wf14mi270	gd15717	115	undetermined	NA	3	bat	mylu	mine	-88.092305	47.424308	2015
5691	delaware mine	wf14mi272	gd15719	115	undetermined	NA	3	bat	mylu	mine	-88.092305	47.424308	2015
5692	delaware mine	wf14mi272	gd15719	115	undetermined	NA	3	bat	mylu	mine	-88.092305	47.424308	2015
5693	delaware mine	wf14mi273	gd15720	115	undetermined	NA	3	bat	mylu	mine	-88.092305	47.424308	2015
5694	delaware mine	wf14mi273	gd15720	115	undetermined	NA	3	bat	mylu	mine	-88.092305	47.424308	2015
5695	delaware mine	wf14mi274	gd15721	115	undetermined	NA	3	bat	mylu	mine	-88.092305	47.424308	2015
5696	delaware mine	wf14mi274	gd15721	115	undetermined	NA	3	bat	mylu	mine	-88.092305	47.424308	2015
5697	delaware mine	wf14mi275	gd15722	115	undetermined	NA	3	bat	mylu	mine	-88.092305	47.424308	2015
5698	delaware mine	wf14mi275	gd15722	115	undetermined	NA	3	bat	mylu	mine	-88.092305	47.424308	2015
6647	dreen	wf13wv056	gd7800	83	23.15475082	0.4675656	2	bat	mylu	cave	-80.113	38.4729	2010
6648	dreen	wf13wv056	gd7800	83	23.75730705	0.30893112	2	bat	mylu	cave	-80.113	38.4729	2010
6649	dreen	wf13wv026	gd7770	83	25.00380707	0.13108035	2	bat	mylu	cave	-80.113	38.4729	2010
6650	dreen	wf13wv026	gd7770	83	25.14057541	0.119312375	2	bat	mylu	cave	-80.113	38.4729	2010
6651	dreen	wf13wv041	gd7785	83	26.75375366	0.039340172	2	bat	mylu	cave	-80.113	38.4729	2010
6653	dreen	wf13wv053	gd7797	83	27.42563057	0.024782755	2	bat	mylu	cave	-80.113	38.4729	2010
6654	dreen	wf13wv041	gd7785	83	27.44026375	0.024534585	2	bat	mylu	cave	-80.113	38.4729	2010
6655	dreen	wf13wv053	gd7797	83	27.9493351	0.017287068	2	bat	mylu	cave	-80.113	38.4729	2010
6656	dreen	wf13wv037	gd7781	83	28.01995659	0.016467475	2	bat	mylu	cave	-80.113	38.4729	2010
6658	dreen	wf13wv052	gd7796	83	28.27272415	0.013839693	2	bat	mylu	cave	-80.113	38.4729	2010
6660	dreen	wf13wv036	gd7780	83	28.61621475	0.010927664	2	bat	mylu	cave	-80.113	38.4729	2010
6661	dreen	wf13wv052	gd7796	83	28.64058495	0.01074603	2	bat	mylu	cave	-80.113	38.4729	2010
6662	dreen	wf13wv037	gd7781	83	28.69487	0.010352217	2	bat	mylu	cave	-80.113	38.4729	2010
6665	dreen	wf13wv036	gd7780	83	29.12902641	0.00767985	2	bat	mylu	cave	-80.113	38.4729	2010
6669	dreen	wf13wv054	gd7798	83	29.51507187	0.005889015	2	bat	mylu	cave	-80.113	38.4729	2010
6673	dreen	wf13wv030	gd7774	83	29.79483604	0.004858233	2	bat	mylu	cave	-80.113	38.4729	2010
6676	dreen	wf13wv054	gd7798	83	29.97172737	0.004301715	2	bat	mylu	cave	-80.113	38.4729	2010
6679	dreen	wf13wv030	gd7774	83	30.58980179	0.002812066	2	bat	mylu	cave	-80.113	38.4729	2010
6680	dreen	wf13wv047	gd7791	83	30.62295723	0.002748667	2	bat	mylu	cave	-80.113	38.4729	2010
6684	dreen	wf13wv047	gd7791	83	30.94158554	0.002207747	2	bat	mylu	cave	-80.113	38.4729	2010
6686	dreen	wf13wv046	gd7790	83	31.51518822	0.001488047	2	bat	mylu	cave	-80.113	38.4729	2010
6688	dreen	wf13wv046	gd7790	83	32.11705399	0.000984	2	bat	mylu	cave	-80.113	38.4729	2010
6714	dunbar tn	afjtn0108	gd1970	70	32.41882324	0.000799	1	bat	mylu	cave	-87.3829	36.4969	2011
6719	dunbar tn	afjtn0104	gd1966	70	undetermined	NA	1	bat	mylu	cave	-87.3829	36.4969	2011
6797	eagle cave	wf16ny052	gd29616	79	27.6670475	0.020991303	5	bat	mylu	cave	-74.21194	43.69777	2008
6798	eagle cave	wf16ny052	gd29616	79	28.00616264	0.016624447	5	bat	mylu	cave	-74.21194	43.69777	2008
6799	eagle cave	wf16ny057	gd29621	79	32.25931549	0.000892	5	bat	mylu	cave	-74.21194	43.69777	2008
6800	eagle cave	wf16ny062	gd29626	79	32.33949661	0.000844	5	bat	mylu	cave	-74.21194	43.69777	2008
6801	eagle cave	wf16ny057	gd29621	79	32.54332352	0.000734	5	bat	mylu	cave	-74.21194	43.69777	2008
6802	eagle cave	wf16ny067	gd29631	79	33.17382813	0.000476	5	bat	mylu	cave	-74.21194	43.69777	2008
6803	eagle cave	wf16ny067	gd29631	79	33.19394684	0.000469	5	bat	mylu	cave	-74.21194	43.69777	2008
6804	eagle cave	wf16ny062	gd29626	79	33.36057663	0.000418	5	bat	mylu	cave	-74.21194	43.69777	2008
6839	eagle cave	wf16ny072	gd29636	79	undetermined	NA	5	bat	mylu	cave	-74.21194	43.69777	2008
6840	eagle cave	wf16ny072	gd29636	79	undetermined	NA	5	bat	mylu	cave	-74.21194	43.69777	2008
6847	eagle cave	wf13ny116	gd11017	98	27.68283844	0.020764559	2	bat	mylu	cave	-74.21194	43.69777	2008
6848	eagle cave	wf13ny116	gd11017	98	28.45300865	0.012225771	2	bat	mylu	cave	-74.21194	43.69777	2008
6849	eagle cave	wf13ny115	gd11016	98	28.84312248	0.009348695	2	bat	mylu	cave	-74.21194	43.69777	2008
6850	eagle cave	wf13ny115	gd11016	98	29.17076683	0.007462512	2	bat	mylu	cave	-74.21194	43.69777	2008
6851	eagle cave	wf13ny110	gd11011	98	29.67642212	0.005270454	2	bat	mylu	cave	-74.21194	43.69777	2008
6852	eagle cave	wf13ny117	gd11018	98	29.77766609	0.004915944	2	bat	mylu	cave	-74.21194	43.69777	2008
6854	eagle cave	wf13ny110	gd11011	98	30.5911026	0.002809552	2	bat	mylu	cave	-74.21194	43.69777	2008
6855	eagle cave	wf13ny117	gd11018	98	30.74165344	0.002533192	2	bat	mylu	cave	-74.21194	43.69777	2008
6857	eagle cave	wf13ny114	gd11015	98	31.16770935	0.001889762	2	bat	mylu	cave	-74.21194	43.69777	2008
6858	eagle cave	wf13ny114	gd11015	98	31.66028976	0.001346714	2	bat	mylu	cave	-74.21194	43.69777	2008
6859	eagle cave	wf13ny111	gd11012	98	33.92668915	0.000283	2	bat	mylu	cave	-74.21194	43.69777	2008
6860	eagle cave	wf13ny118	gd11019	98	34.11380386	0.000249	2	bat	mylu	cave	-74.21194	43.69777	2008
6861	eagle cave	wf13ny113	gd11014	98	34.38455582	0.000207	2	bat	mylu	cave	-74.21194	43.69777	2008
6862	eagle cave	wf13ny109	gd11010	98	34.43686676	0.000199	2	bat	mylu	cave	-74.21194	43.69777	2008
6863	eagle cave	wf13ny113	gd11014	98	34.52051163	0.000188	2	bat	mylu	cave	-74.21194	43.69777	2008
6864	eagle cave	wf13ny118	gd11019	98	34.87060547	0.000148	2	bat	mylu	cave	-74.21194	43.69777	2008
6865	eagle cave	wf13ny111	gd11012	98	35.94766617	7.06e-05	2	bat	mylu	cave	-74.21194	43.69777	2008
6866	eagle cave	wf13ny119	gd11020	98	36.2384758	5.78e-05	2	bat	mylu	cave	-74.21194	43.69777	2008
6867	eagle cave	wf13ny109	gd11010	98	36.80444336	3.92e-05	2	bat	mylu	cave	-74.21194	43.69777	2008
6871	eagle cave	wf13ny119	gd11020	98	38.80918884	9.86e-06	2	bat	mylu	cave	-74.21194	43.69777	2008
6949	east fork saltpeter cave	kl11tn00001	gd2973	44	undetermined	NA	1	bat	mylu	cave	-85.02528	36.41275	2009
6950	east fork saltpeter cave	kl11tn00002	gd2974	44	undetermined	NA	1	bat	mylu	cave	-85.02528	36.41275	2009
6951	east fork saltpeter cave	kl11tn00003	gd2975	44	undetermined	NA	1	bat	mylu	cave	-85.02528	36.41275	2009
6952	east fork saltpeter cave	kl11tn00004	gd2976	44	undetermined	NA	1	bat	mylu	cave	-85.02528	36.41275	2009
6955	east fork saltpeter cave	kl11tn00007	gd2979	44	undetermined	NA	1	bat	mylu	cave	-85.02528	36.41275	2009
6956	east fork saltpeter cave	kl11tn00008	gd2980	44	undetermined	NA	1	bat	mylu	cave	-85.02528	36.41275	2009
6957	east fork saltpeter cave	kl11tn00009	gd2981	44	undetermined	NA	1	bat	mylu	cave	-85.02528	36.41275	2009
6958	east fork saltpeter cave	kl11tn00010	gd2982	44	undetermined	NA	1	bat	mylu	cave	-85.02528	36.41275	2009
6959	east fork saltpeter cave	kl11tn00011	gd2983	44	undetermined	NA	1	bat	mylu	cave	-85.02528	36.41275	2009
6960	east fork saltpeter cave	kl11tn00012	gd2984	44	undetermined	NA	1	bat	mylu	cave	-85.02528	36.41275	2009
6961	east fork saltpeter cave	kl11tn00013	gd2985	44	undetermined	NA	1	bat	mylu	cave	-85.02528	36.41275	2009
6962	east fork saltpeter cave	kl11tn00014	gd2986	44	undetermined	NA	1	bat	mylu	cave	-85.02528	36.41275	2009
6964	east fork saltpeter cave	kl11tn00016	gd2988	44	undetermined	NA	1	bat	mylu	cave	-85.02528	36.41275	2009
6965	east fork saltpeter cave	kl11tn00017	gd2989	44	undetermined	NA	1	bat	mylu	cave	-85.02528	36.41275	2009
6966	east fork saltpeter cave	kl11tn00018	gd2990	44	undetermined	NA	1	bat	mylu	cave	-85.02528	36.41275	2009
6967	east fork saltpeter cave	kl11tn00019	gd2991	44	undetermined	NA	1	bat	mylu	cave	-85.02528	36.41275	2009
6968	east fork saltpeter cave	kl11tn00020	gd2992	44	undetermined	NA	1	bat	mylu	cave	-85.02528	36.41275	2009
6969	east fork saltpeter cave	kl11tn00021	gd2993	44	undetermined	NA	1	bat	mylu	cave	-85.02528	36.41275	2009
6970	east fork saltpeter cave	kl11tn00022	gd2994	44	undetermined	NA	1	bat	mylu	cave	-85.02528	36.41275	2009
6971	east fork saltpeter cave	kl11tn00023	gd2995	44	undetermined	NA	1	bat	mylu	cave	-85.02528	36.41275	2009
6973	east fork saltpeter cave	kl11tn00025	gd2997	44	undetermined	NA	1	bat	mylu	cave	-85.02528	36.41275	2009
6974	east fork saltpeter cave	kl11tn00026	gd2998	44	undetermined	NA	1	bat	mylu	cave	-85.02528	36.41275	2009
6975	east fork saltpeter cave	kl11tn00027	gd2999	44	undetermined	NA	1	bat	mylu	cave	-85.02528	36.41275	2009
6976	east fork saltpeter cave	kl11tn00028	gd3000	44	undetermined	NA	1	bat	mylu	cave	-85.02528	36.41275	2009
6977	east fork saltpeter cave	kl11tn00029	gd3001	44	undetermined	NA	1	bat	mylu	cave	-85.02528	36.41275	2009
6978	east fork saltpeter cave	kl11tn00030	gd3002	44	undetermined	NA	1	bat	mylu	cave	-85.02528	36.41275	2009
6979	east fork saltpeter cave	kl11tn00031	gd3003	44	undetermined	NA	1	bat	mylu	cave	-85.02528	36.41275	2009
6980	east fork saltpeter cave	kl11tn00032	gd3004	44	undetermined	NA	1	bat	mylu	cave	-85.02528	36.41275	2009
6981	east fork saltpeter cave	kl11tn00033	gd3005	44	undetermined	NA	1	bat	mylu	cave	-85.02528	36.41275	2009
6982	east fork saltpeter cave	kl11tn00034	gd3006	44	undetermined	NA	1	bat	mylu	cave	-85.02528	36.41275	2009
6983	east fork saltpeter cave	kl11tn00035	gd3007	44	undetermined	NA	1	bat	mylu	cave	-85.02528	36.41275	2009
6984	east fork saltpeter cave	kl11tn00036	gd3008	44	undetermined	NA	1	bat	mylu	cave	-85.02528	36.41275	2009
6985	east fork saltpeter cave	kl11tn00037	gd3009	44	undetermined	NA	1	bat	mylu	cave	-85.02528	36.41275	2009
6986	east fork saltpeter cave	kl11tn00038	gd3010	44	undetermined	NA	1	bat	mylu	cave	-85.02528	36.41275	2009
6987	east fork saltpeter cave	kl11tn00039	gd3011	44	undetermined	NA	1	bat	mylu	cave	-85.02528	36.41275	2009
6988	east fork saltpeter cave	kl11tn00040	gd3012	44	undetermined	NA	1	bat	mylu	cave	-85.02528	36.41275	2009
6989	east fork saltpeter cave	kl11tn00041	gd3013	44	undetermined	NA	1	bat	mylu	cave	-85.02528	36.41275	2009
6990	east fork saltpeter cave	kl11tn00042	gd3014	44	undetermined	NA	1	bat	mylu	cave	-85.02528	36.41275	2009
6991	east fork saltpeter cave	kl11tn00043	gd3015	44	undetermined	NA	1	bat	mylu	cave	-85.02528	36.41275	2009
6992	east fork saltpeter cave	kl11tn00044	gd3016	44	undetermined	NA	1	bat	mylu	cave	-85.02528	36.41275	2009
6993	east fork saltpeter cave	kl11tn00045	gd3017	44	undetermined	NA	1	bat	mylu	cave	-85.02528	36.41275	2009
6994	east fork saltpeter cave	kl11tn00046	gd3018	44	undetermined	NA	1	bat	mylu	cave	-85.02528	36.41275	2009
6995	east fork saltpeter cave	kl11tn00047	gd3019	44	undetermined	NA	1	bat	mylu	cave	-85.02528	36.41275	2009
6996	east fork saltpeter cave	kl11tn00048	gd3020	44	undetermined	NA	1	bat	mylu	cave	-85.02528	36.41275	2009
6997	east fork saltpeter cave	kl11tn00049	gd3021	44	undetermined	NA	1	bat	mylu	cave	-85.02528	36.41275	2009
6998	east fork saltpeter cave	kl11tn00050	gd3022	44	undetermined	NA	1	bat	mylu	cave	-85.02528	36.41275	2009
7011	east fork saltpeter cave	aj14tn033	gd15243	74	27.19439888	0.029054772	3	bat	mylu	cave	-85.02528	36.41275	2009
7015	east fork saltpeter cave	aj14tn033	gd15243	74	27.43122482	0.024687585	3	bat	mylu	cave	-85.02528	36.41275	2009
7017	east fork saltpeter cave	aj14tn053	gd15263	74	27.60664749	0.021881678	3	bat	mylu	cave	-85.02528	36.41275	2009
7018	east fork saltpeter cave	aj14tn053	gd15263	74	27.79419136	0.019233667	3	bat	mylu	cave	-85.02528	36.41275	2009
7023	east fork saltpeter cave	aj14tn036	gd15246	74	28.31067085	0.013483168	3	bat	mylu	cave	-85.02528	36.41275	2009
7027	east fork saltpeter cave	aj14tn036	gd15246	74	28.96475029	0.008598472	3	bat	mylu	cave	-85.02528	36.41275	2009
7032	east fork saltpeter cave	aj14tn050	gd15260	74	30.3823185	0.003243396	3	bat	mylu	cave	-85.02528	36.41275	2009
7033	east fork saltpeter cave	aj14tn050	gd15260	74	30.66102219	0.002677641	3	bat	mylu	cave	-85.02528	36.41275	2009
7034	east fork saltpeter cave	aj14tn039	gd15249	74	30.95502472	0.002187435	3	bat	mylu	cave	-85.02528	36.41275	2009
7036	east fork saltpeter cave	aj14tn039	gd15249	74	31.70811081	0.001303142	3	bat	mylu	cave	-85.02528	36.41275	2009
7043	east fork saltpeter cave	aj14tn054	gd15264	74	33.37543488	0.000414	3	bat	mylu	cave	-85.02528	36.41275	2009
7044	east fork saltpeter cave	aj14tn054	gd15264	74	33.54106903	0.000369	3	bat	mylu	cave	-85.02528	36.41275	2009
7046	east fork saltpeter cave	aj14tn052	gd15262	74	33.65111923	0.000342	3	bat	mylu	cave	-85.02528	36.41275	2009
7047	east fork saltpeter cave	aj14tn052	gd15262	74	33.7587738	0.000318	3	bat	mylu	cave	-85.02528	36.41275	2009
7071	east fork saltpeter cave	aj13tn088	gd6162	77	31.66420364	0.001343094	2	bat	mylu	cave	-85.02528	36.41275	2009
7072	east fork saltpeter cave	aj13tn088	gd6162	77	32.02846909	0.001045447	2	bat	mylu	cave	-85.02528	36.41275	2009
7073	east fork saltpeter cave	aj13tn089	gd6163	77	32.10243988	0.000994	2	bat	mylu	cave	-85.02528	36.41275	2009
7074	east fork saltpeter cave	aj13tn089	gd6163	77	32.40738678	0.000806	2	bat	mylu	cave	-85.02528	36.41275	2009
7077	east fork saltpeter cave	aj13tn096	gd6170	77	33.97286987	0.000274	2	bat	mylu	cave	-85.02528	36.41275	2009
7079	east fork saltpeter cave	aj13tn096	gd6170	77	34.8817215	0.000147	2	bat	mylu	cave	-85.02528	36.41275	2009
7080	east fork saltpeter cave	aj13tn092	gd6166	77	35.09805298	0.000127	2	bat	mylu	cave	-85.02528	36.41275	2009
7081	east fork saltpeter cave	aj13tn071	gd6145	77	35.15893555	0.000121	2	bat	mylu	cave	-85.02528	36.41275	2009
7082	east fork saltpeter cave	aj13tn071	gd6145	77	35.18421173	0.000119	2	bat	mylu	cave	-85.02528	36.41275	2009
7084	east fork saltpeter cave	aj13tn093	gd6167	77	35.52033234	9.47e-05	2	bat	mylu	cave	-85.02528	36.41275	2009
7085	east fork saltpeter cave	aj13tn091	gd6165	77	35.80354691	7.79e-05	2	bat	mylu	cave	-85.02528	36.41275	2009
7086	east fork saltpeter cave	aj13tn097	gd6171	77	35.81893158	7.71e-05	2	bat	mylu	cave	-85.02528	36.41275	2009
7087	east fork saltpeter cave	aj13tn092	gd6166	77	36.06897354	6.49e-05	2	bat	mylu	cave	-85.02528	36.41275	2009
7091	east fork saltpeter cave	aj13tn093	gd6167	77	36.70435333	4.19e-05	2	bat	mylu	cave	-85.02528	36.41275	2009
7093	east fork saltpeter cave	aj13tn080	gd6154	77	37.0493927	3.31e-05	2	bat	mylu	cave	-85.02528	36.41275	2009
7095	east fork saltpeter cave	aj13tn097	gd6171	77	37.34107971	2.71e-05	2	bat	mylu	cave	-85.02528	36.41275	2009
7096	east fork saltpeter cave	aj13tn091	gd6165	77	37.47593689	2.47e-05	2	bat	mylu	cave	-85.02528	36.41275	2009
7098	east fork saltpeter cave	aj13tn080	gd6154	77	38.38406754	1.32e-05	2	bat	mylu	cave	-85.02528	36.41275	2009
7121	east fork saltpeter cave	aj13tn095	gd6169	77	undetermined	NA	2	bat	mylu	cave	-85.02528	36.41275	2009
7122	east fork saltpeter cave	aj13tn095	gd6169	77	undetermined	NA	2	bat	mylu	cave	-85.02528	36.41275	2009
7133	east fork saltpeter cave	afjtn0232	gd2443	135	undetermined	NA	1	bat	mylu	cave	-85.02528	36.41275	2009
7134	east fork saltpeter cave	afjtn0234	gd2446	135	undetermined	NA	1	bat	mylu	cave	-85.02528	36.41275	2009
7136	east fork saltpeter cave	afjtn0236	gd2448	135	undetermined	NA	1	bat	mylu	cave	-85.02528	36.41275	2009
7137	east fork saltpeter cave	afjtn0237	gd2449	135	undetermined	NA	1	bat	mylu	cave	-85.02528	36.41275	2009
7138	east fork saltpeter cave	afjtn0238	gd2450	135	undetermined	NA	1	bat	mylu	cave	-85.02528	36.41275	2009
7139	east fork saltpeter cave	afjtn0239	gd2451	135	undetermined	NA	1	bat	mylu	cave	-85.02528	36.41275	2009
7141	east fork saltpeter cave	afjtn0241	gd2453	135	undetermined	NA	1	bat	mylu	cave	-85.02528	36.41275	2009
7142	east fork saltpeter cave	afjtn0242	gd2454	135	undetermined	NA	1	bat	mylu	cave	-85.02528	36.41275	2009
7143	east fork saltpeter cave	afjtn0243	gd2455	135	undetermined	NA	1	bat	mylu	cave	-85.02528	36.41275	2009
7145	east fork saltpeter cave	afjtn0245	gd2458	135	undetermined	NA	1	bat	mylu	cave	-85.02528	36.41275	2009
7147	east fork saltpeter cave	wf15tn022	gd23413	74	27.04097366	0.03228828	4	bat	mylu	cave	-85.02528	36.41275	2009
7150	east fork saltpeter cave	wf15tn022	gd23413	74	27.2096405	0.02875179	4	bat	mylu	cave	-85.02528	36.41275	2009
7151	east fork saltpeter cave	wf15tn001	gd23392	74	27.33901024	0.02630405	4	bat	mylu	cave	-85.02528	36.41275	2009
7152	east fork saltpeter cave	wf15tn001	gd23392	74	27.73600388	0.020019	4	bat	mylu	cave	-85.02528	36.41275	2009
7153	east fork saltpeter cave	wf15tn021	gd23412	74	29.31392288	0.006762776	4	bat	mylu	cave	-85.02528	36.41275	2009
7154	east fork saltpeter cave	wf15tn021	gd23412	74	29.50799942	0.00591773	4	bat	mylu	cave	-85.02528	36.41275	2009
7157	east fork saltpeter cave	wf15tn020	gd23411	74	31.06154251	0.002032913	4	bat	mylu	cave	-85.02528	36.41275	2009
7158	east fork saltpeter cave	wf15tn020	gd23411	74	31.22764397	0.001813447	4	bat	mylu	cave	-85.02528	36.41275	2009
7167	east fork saltpeter cave	wf15tn019	gd23410	74	33.60586548	0.000353	4	bat	mylu	cave	-85.02528	36.41275	2009
7168	east fork saltpeter cave	wf15tn019	gd23410	74	33.65681458	0.000341	4	bat	mylu	cave	-85.02528	36.41275	2009
7379	endless cave	wf15in067	gd23295	71	30.34227753	0.003333957	4	bat	mylu	cave	-86.25537	38.6911	2011
7380	endless cave	wf15in067	gd23295	71	30.43891144	0.003119578	4	bat	mylu	cave	-86.25537	38.6911	2011
7385	endless cave	wf15in066	gd23294	71	35.51284027	9.52e-05	4	bat	mylu	cave	-86.25537	38.6911	2011
7386	endless cave	wf15in066	gd23294	71	35.87587738	7.41e-05	4	bat	mylu	cave	-86.25537	38.6911	2011
7451	endless cave	wf13in052	gd7385	80	25.73344803	0.079359158	2	bat	mylu	cave	-86.25537	38.6911	2011
7452	endless cave	wf13in052	gd7385	80	26.26836967	0.054931102	2	bat	mylu	cave	-86.25537	38.6911	2011
7464	endless cave	wf13in056	gd7389	80	29.29748726	0.006839655	2	bat	mylu	cave	-86.25537	38.6911	2011
7465	endless cave	wf13in056	gd7389	80	29.67706871	0.005268111	2	bat	mylu	cave	-86.25537	38.6911	2011
7468	endless cave	wf13in046	gd7379	80	30.23006821	0.003601442	2	bat	mylu	cave	-86.25537	38.6911	2011
7474	endless cave	wf13in046	gd7379	80	30.77133751	0.002481999	2	bat	mylu	cave	-86.25537	38.6911	2011
7597	equality cave	wf14il003	gd16829	96	35.42152023	0.000101	3	bat	mylu	cave	-88.41	37.69	2014
7598	equality cave	wf14il003	gd16829	96	35.72522354	8.22e-05	3	bat	mylu	cave	-88.41	37.69	2014
7635	equality cave	wf13il137	gd7245	112	undetermined	NA	2	bat	mylu	cave	-88.41	37.69	2014
7636	equality cave	wf13il137	gd7245	112	undetermined	NA	2	bat	mylu	cave	-88.41	37.69	2014
7647	equality cave	wf13il143	gd7251	112	undetermined	NA	2	bat	mylu	cave	-88.41	37.69	2014
7648	equality cave	wf13il143	gd7251	112	undetermined	NA	2	bat	mylu	cave	-88.41	37.69	2014
7651	equality cave	wf13il145	gd7253	112	undetermined	NA	2	bat	mylu	cave	-88.41	37.69	2014
7652	equality cave	wf13il145	gd7253	112	undetermined	NA	2	bat	mylu	cave	-88.41	37.69	2014
7655	equality cave	wf13il147	gd7255	112	undetermined	NA	2	bat	mylu	cave	-88.41	37.69	2014
7656	equality cave	wf13il147	gd7255	112	undetermined	NA	2	bat	mylu	cave	-88.41	37.69	2014
7659	equality cave	wf13il149	gd7257	112	undetermined	NA	2	bat	mylu	cave	-88.41	37.69	2014
7660	equality cave	wf13il149	gd7257	112	undetermined	NA	2	bat	mylu	cave	-88.41	37.69	2014
7671	equality cave	wf13il155	gd7263	112	undetermined	NA	2	bat	mylu	cave	-88.41	37.69	2014
7672	equality cave	wf13il155	gd7263	112	undetermined	NA	2	bat	mylu	cave	-88.41	37.69	2014
8393	fort lick	wf16wv026	gd30900	81	29.88371086	0.004570164	5	bat	mylu	cave	-80.07707	38.5992	2010
8395	fort lick	wf16wv026	gd30900	81	30.06994438	0.004020728	5	bat	mylu	cave	-80.07707	38.5992	2010
8448	fort lick	wf12wv058	gd3427	114	23.51098824	0.365962009	1	bat	mylu	cave	-80.07707	38.5992	2010
8449	fort lick	wf12wv078	gd3625	114	23.68776131	0.324066893	1	bat	mylu	cave	-80.07707	38.5992	2010
8450	fort lick	wf12wv063	gd3610	114	23.77592659	0.305000172	1	bat	mylu	cave	-80.07707	38.5992	2010
8451	fort lick	wf12wv075	gd3622	114	24.35258675	0.205141834	1	bat	mylu	cave	-80.07707	38.5992	2010
8452	fort lick	wf12wv052	gd3421	114	24.87810326	0.142917288	1	bat	mylu	cave	-80.07707	38.5992	2010
8455	fort lick	wf12wv054	gd3423	114	27.05055046	0.032076307	1	bat	mylu	cave	-80.07707	38.5992	2010
8457	fort lick	wf12wv073	gd3620	114	27.2988472	0.02704078	1	bat	mylu	cave	-80.07707	38.5992	2010
8459	fort lick	wf12wv064	gd3611	114	27.71669388	0.020286646	1	bat	mylu	cave	-80.07707	38.5992	2010
8460	fort lick	wf12wv077	gd3624	114	28.05856323	0.016035975	1	bat	mylu	cave	-80.07707	38.5992	2010
8465	fort lick	wf12wv057	gd3426	114	28.33711243	0.013240182	1	bat	mylu	cave	-80.07707	38.5992	2010
8483	fort lick	wf14wv086	gd16281	117	24.09211731	0.245389123	3	bat	mylu	cave	-80.07707	38.5992	2010
8484	fort lick	wf14wv086	gd16281	117	24.11313057	0.241868182	3	bat	mylu	cave	-80.07707	38.5992	2010
8487	fort lick	wf14wv118	gd16313	117	24.517519	0.183142736	3	bat	mylu	cave	-80.07707	38.5992	2010
8488	fort lick	wf14wv118	gd16313	117	24.5948925	0.173651514	3	bat	mylu	cave	-80.07707	38.5992	2010
8490	fort lick	wf14wv116	gd16311	117	25.6790638	0.082383717	3	bat	mylu	cave	-80.07707	38.5992	2010
8492	fort lick	wf14wv116	gd16311	117	25.85379028	0.073055236	3	bat	mylu	cave	-80.07707	38.5992	2010
8493	fort lick	wf14wv101	gd16296	117	26.45429802	0.048337294	3	bat	mylu	cave	-80.07707	38.5992	2010
8494	fort lick	wf14wv101	gd16296	117	26.62677002	0.042930476	3	bat	mylu	cave	-80.07707	38.5992	2010
8497	fort lick	wf14wv097	gd16292	117	27.28507042	0.027298217	3	bat	mylu	cave	-80.07707	38.5992	2010
8498	fort lick	wf14wv097	gd16292	117	27.32060814	0.026639086	3	bat	mylu	cave	-80.07707	38.5992	2010
8501	fort lick	wf14wv093	gd16288	117	27.57363892	0.022384126	3	bat	mylu	cave	-80.07707	38.5992	2010
8504	fort lick	wf14wv093	gd16288	117	27.70993233	0.020381207	3	bat	mylu	cave	-80.07707	38.5992	2010
8507	fort lick	wf14wv117	gd16312	117	28.00678825	0.016617295	3	bat	mylu	cave	-80.07707	38.5992	2010
8508	fort lick	wf14wv117	gd16312	117	28.13620186	0.015202152	3	bat	mylu	cave	-80.07707	38.5992	2010
8549	frankford cave	wf14mo354	gd18579	129	26.02429008	0.064971637	3	bat	mylu	cave	-91.191	39.295	2010
8550	frankford cave	wf14mo354	gd18579	129	26.04668427	0.063978605	3	bat	mylu	cave	-91.191	39.295	2010
8552	frankford cave	wf14mo341	gd18566	129	33.46821594	0.000388	3	bat	mylu	cave	-91.191	39.295	2010
8553	frankford cave	wf14mo341	gd18566	129	33.63031769	0.000347	3	bat	mylu	cave	-91.191	39.295	2010
8561	frankford cave	wf14mo344	gd18569	129	38.96177292	8.88e-06	3	bat	mylu	cave	-91.191	39.295	2010
8562	frankford cave	wf14mo351	gd18576	129	39.13903809	7.86e-06	3	bat	mylu	cave	-91.191	39.295	2010
8564	frankford cave	wf14mo344	gd18569	129	39.25464249	7.26e-06	3	bat	mylu	cave	-91.191	39.295	2010
8567	frankford cave	wf14mo342	gd18567	129	39.99231339	4.37e-06	3	bat	mylu	cave	-91.191	39.295	2010
8572	frankford cave	wf14mo331	gd18556	129	undetermined	NA	3	bat	mylu	cave	-91.191	39.295	2010
8573	frankford cave	wf14mo331	gd18556	129	undetermined	NA	3	bat	mylu	cave	-91.191	39.295	2010
8578	frankford cave	wf14mo334	gd18559	129	undetermined	NA	3	bat	mylu	cave	-91.191	39.295	2010
8579	frankford cave	wf14mo334	gd18559	129	undetermined	NA	3	bat	mylu	cave	-91.191	39.295	2010
8588	frankford cave	wf14mo340	gd18565	129	undetermined	NA	3	bat	mylu	cave	-91.191	39.295	2010
8589	frankford cave	wf14mo340	gd18565	129	undetermined	NA	3	bat	mylu	cave	-91.191	39.295	2010
8590	frankford cave	wf14mo342	gd18567	129	undetermined	NA	3	bat	mylu	cave	-91.191	39.295	2010
8596	frankford cave	wf14mo347	gd18572	129	undetermined	NA	3	bat	mylu	cave	-91.191	39.295	2010
8597	frankford cave	wf14mo347	gd18572	129	undetermined	NA	3	bat	mylu	cave	-91.191	39.295	2010
8604	frankford cave	wf14mo351	gd18576	129	undetermined	NA	3	bat	mylu	cave	-91.191	39.295	2010
8605	frankford cave	wf14mo352	gd18577	129	undetermined	NA	3	bat	mylu	cave	-91.191	39.295	2010
8606	frankford cave	wf14mo352	gd18577	129	undetermined	NA	3	bat	mylu	cave	-91.191	39.295	2010
8625	frankford cave	wf13mo128	gd9457	131	36.09382248	6.38e-05	2	bat	mylu	cave	-91.191	39.295	2010
8626	frankford cave	wf13mo128	gd9457	131	36.89450836	3.68e-05	2	bat	mylu	cave	-91.191	39.295	2010
8634	frankford cave	wf13mo147	gd9476	131	40.36701202	3.38e-06	2	bat	mylu	cave	-91.191	39.295	2010
8635	frankford cave	wf13mo147	gd9476	131	41.23939133	1.85e-06	2	bat	mylu	cave	-91.191	39.295	2010
8659	frankford cave	wf13mo130	gd9459	131	undetermined	NA	2	bat	mylu	cave	-91.191	39.295	2010
8660	frankford cave	wf13mo130	gd9459	131	undetermined	NA	2	bat	mylu	cave	-91.191	39.295	2010
8669	frankford cave	wf13mo135	gd9464	131	undetermined	NA	2	bat	mylu	cave	-91.191	39.295	2010
8670	frankford cave	wf13mo135	gd9464	131	undetermined	NA	2	bat	mylu	cave	-91.191	39.295	2010
8671	frankford cave	wf13mo136	gd9465	131	undetermined	NA	2	bat	mylu	cave	-91.191	39.295	2010
8672	frankford cave	wf13mo136	gd9465	131	undetermined	NA	2	bat	mylu	cave	-91.191	39.295	2010
8682	frankford cave	wf13mo142	gd9471	131	undetermined	NA	2	bat	mylu	cave	-91.191	39.295	2010
8683	frankford cave	wf13mo142	gd9471	131	undetermined	NA	2	bat	mylu	cave	-91.191	39.295	2010
8684	frankford cave	wf13mo143	gd9472	131	undetermined	NA	2	bat	mylu	cave	-91.191	39.295	2010
8685	frankford cave	wf13mo143	gd9472	131	undetermined	NA	2	bat	mylu	cave	-91.191	39.295	2010
8686	frankford cave	wf13mo144	gd9473	131	undetermined	NA	2	bat	mylu	cave	-91.191	39.295	2010
8687	frankford cave	wf13mo144	gd9473	131	undetermined	NA	2	bat	mylu	cave	-91.191	39.295	2010
8693	frankford cave	wf13mo149	gd9478	131	undetermined	NA	2	bat	mylu	cave	-91.191	39.295	2010
8694	frankford cave	wf13mo149	gd9478	131	undetermined	NA	2	bat	mylu	cave	-91.191	39.295	2010
8695	frankford cave	wf13mo151	gd9480	131	undetermined	NA	2	bat	mylu	cave	-91.191	39.295	2010
8696	frankford cave	wf13mo151	gd9480	131	undetermined	NA	2	bat	mylu	cave	-91.191	39.295	2010
8706	frankford cave	wf15mo387	gd26148	135	24.13414383	0.2383978	4	bat	mylu	cave	-91.191	39.295	2010
8707	frankford cave	wf15mo405	gd26166	135	24.1626339	0.2337719	4	bat	mylu	cave	-91.191	39.295	2010
8708	frankford cave	wf15mo397	gd26158	135	24.18107796	0.2308252	4	bat	mylu	cave	-91.191	39.295	2010
8710	frankford cave	wf15mo387	gd26148	135	24.30656052	0.2117396	4	bat	mylu	cave	-91.191	39.295	2010
8711	frankford cave	wf15mo397	gd26158	135	24.49730492	0.1857067	4	bat	mylu	cave	-91.191	39.295	2010
8712	frankford cave	wf15mo405	gd26166	135	24.69122314	0.1625193	4	bat	mylu	cave	-91.191	39.295	2010
8713	frankford cave	wf15mo389	gd26150	135	24.94063568	0.136901	4	bat	mylu	cave	-91.191	39.295	2010
8714	frankford cave	wf15mo399	gd26160	135	24.99303436	0.1320552	4	bat	mylu	cave	-91.191	39.295	2010
8717	frankford cave	wf15mo389	gd26150	135	25.49192047	0.09370015	4	bat	mylu	cave	-91.191	39.295	2010
8719	frankford cave	wf15mo399	gd26160	135	25.80109978	0.07575124	4	bat	mylu	cave	-91.191	39.295	2010
8720	frankford cave	wf15mo386	gd26147	135	25.88396835	0.07155456	4	bat	mylu	cave	-91.191	39.295	2010
8724	frankford cave	wf15mo386	gd26147	135	26.74537086	0.03956764	4	bat	mylu	cave	-91.191	39.295	2010
8737	frankford cave	wf15mo388	gd26149	135	29.76220131	0.00496851	4	bat	mylu	cave	-91.191	39.295	2010
8738	frankford cave	wf15mo391	gd26152	135	29.90755081	0.004495841	4	bat	mylu	cave	-91.191	39.295	2010
8739	frankford cave	wf15mo391	gd26152	135	30.1675415	0.003759697	4	bat	mylu	cave	-91.191	39.295	2010
8742	frankford cave	wf15mo388	gd26149	135	30.49183273	0.003008074	4	bat	mylu	cave	-91.191	39.295	2010
8743	frankford cave	wf15mo390	gd26151	135	31.31035995	0.00171316	4	bat	mylu	cave	-91.191	39.295	2010
8748	frankford cave	wf15mo390	gd26151	135	34.27132034	0.000224	4	bat	mylu	cave	-91.191	39.295	2010
8778	frankford cave	wf12mo058	gd2467	135	undetermined	NA	1	bat	mylu	cave	-91.191	39.295	2010
8814	frankford cave	wf16mo603	gd33266	138	23.86781311	0.286321517	5	bat	mylu	cave	-91.191	39.295	2010
8815	frankford cave	wf16mo603	gd33266	138	24.08270264	0.246983209	5	bat	mylu	cave	-91.191	39.295	2010
8816	frankford cave	wf16mo602	gd33263	138	25.56079102	0.089365304	5	bat	mylu	cave	-91.191	39.295	2010
8817	frankford cave	wf16mo602	gd33263	138	26.12393379	0.060668139	5	bat	mylu	cave	-91.191	39.295	2010
8818	frankford cave	wf16mo604	gd33265	138	26.20398331	0.057418287	5	bat	mylu	cave	-91.191	39.295	2010
8819	frankford cave	wf16mo604	gd33265	138	26.77689934	0.038718876	5	bat	mylu	cave	-91.191	39.295	2010
8820	frankford cave	wf16mo600	gd33264	138	27.29897118	0.027038474	5	bat	mylu	cave	-91.191	39.295	2010
8821	frankford cave	wf16mo601	gd33262	138	27.58104134	0.022270454	5	bat	mylu	cave	-91.191	39.295	2010
8822	frankford cave	wf16mo375	gd33247	138	27.62810707	0.021561091	5	bat	mylu	cave	-91.191	39.295	2010
8823	frankford cave	wf16mo600	gd33264	138	27.654356	0.021175335	5	bat	mylu	cave	-91.191	39.295	2010
8824	frankford cave	wf16mo601	gd33262	138	27.73927689	0.019973989	5	bat	mylu	cave	-91.191	39.295	2010
8825	frankford cave	wf16mo560	gd33256	138	28.03248978	0.016326136	5	bat	mylu	cave	-91.191	39.295	2010
8826	frankford cave	wf16mo560	gd33256	138	28.06542206	0.015960507	5	bat	mylu	cave	-91.191	39.295	2010
8827	frankford cave	wf16mo375	gd33247	138	28.16347885	0.014919613	5	bat	mylu	cave	-91.191	39.295	2010
8840	frankford cave	wf16mo322	gd33226	138	31.5841732	0.001419094	5	bat	mylu	cave	-91.191	39.295	2010
8841	frankford cave	wf16mo322	gd33226	138	31.63075447	0.001374351	5	bat	mylu	cave	-91.191	39.295	2010
8843	frankford cave	wf16mo317	gd33244	138	32.05330658	0.00102774	5	bat	mylu	cave	-91.191	39.295	2010
8847	frankford cave	wf16mo315	gd33245	138	32.51475143	0.000748	5	bat	mylu	cave	-91.191	39.295	2010
8848	frankford cave	wf16mo317	gd33244	138	32.52045059	0.000745	5	bat	mylu	cave	-91.191	39.295	2010
8850	frankford cave	wf16mo315	gd33245	138	32.82564163	0.000604	5	bat	mylu	cave	-91.191	39.295	2010
8966	graphite	wf16ny305	gd33474	4	25.84098053	0.07370171	5	bat	mylu	mine	-73.7727	44.1172	2008
8967	graphite	wf16ny305	gd33474	4	25.98663024	0.066676476	5	bat	mylu	mine	-73.7727	44.1172	2008
8968	graphite	wf16ny306	gd33475	4	29.94091797	0.004393841	5	bat	mylu	mine	-73.7727	44.1172	2008
8969	graphite	wf16ny306	gd33475	4	29.99084091	0.004245536	5	bat	mylu	mine	-73.7727	44.1172	2008
8970	graphite	wf16ny316	gd33485	4	32.85284042	0.000593	5	bat	mylu	mine	-73.7727	44.1172	2008
8971	graphite	wf16ny302	gd33471	4	33.17500687	0.000475	5	bat	mylu	mine	-73.7727	44.1172	2008
8972	graphite	wf16ny316	gd33485	4	33.18719864	0.000471	5	bat	mylu	mine	-73.7727	44.1172	2008
8973	graphite	wf16ny302	gd33471	4	33.67791748	0.000336	5	bat	mylu	mine	-73.7727	44.1172	2008
8974	graphite	wf16ny304	gd33473	4	34.30851364	0.000218	5	bat	mylu	mine	-73.7727	44.1172	2008
8975	graphite	wf16ny308	gd33477	4	34.42383957	0.000201	5	bat	mylu	mine	-73.7727	44.1172	2008
8976	graphite	wf16ny304	gd33473	4	34.56344223	0.000183	5	bat	mylu	mine	-73.7727	44.1172	2008
8977	graphite	wf16ny308	gd33477	4	34.8641243	0.000149	5	bat	mylu	mine	-73.7727	44.1172	2008
8978	graphite	wf16ny314	gd33483	4	35.26495743	0.000113	5	bat	mylu	mine	-73.7727	44.1172	2008
8979	graphite	wf16ny309	gd33478	4	35.29179764	0.000111	5	bat	mylu	mine	-73.7727	44.1172	2008
8980	graphite	wf16ny314	gd33483	4	35.29291534	0.000111	5	bat	mylu	mine	-73.7727	44.1172	2008
8981	graphite	wf16ny301	gd33470	4	35.41299863	0.000102	5	bat	mylu	mine	-73.7727	44.1172	2008
8982	graphite	wf16ny307	gd33476	4	35.47951126	9.74e-05	5	bat	mylu	mine	-73.7727	44.1172	2008
8983	graphite	wf16ny309	gd33478	4	35.48708725	9.69e-05	5	bat	mylu	mine	-73.7727	44.1172	2008
8984	graphite	wf16ny301	gd33470	4	35.67915726	8.49e-05	5	bat	mylu	mine	-73.7727	44.1172	2008
8985	graphite	wf16ny311	gd33480	4	35.84739685	7.56e-05	5	bat	mylu	mine	-73.7727	44.1172	2008
8986	graphite	wf16ny307	gd33476	4	35.98021698	6.9e-05	5	bat	mylu	mine	-73.7727	44.1172	2008
8987	graphite	wf16ny311	gd33480	4	36.15005875	6.14e-05	5	bat	mylu	mine	-73.7727	44.1172	2008
8988	graphite	wf16ny310	gd33479	4	36.68703461	4.24e-05	5	bat	mylu	mine	-73.7727	44.1172	2008
8989	graphite	wf16ny310	gd33479	4	36.91703415	3.62e-05	5	bat	mylu	mine	-73.7727	44.1172	2008
8990	graphite	wf16ny318	gd33487	4	37.29549026	2.79e-05	5	bat	mylu	mine	-73.7727	44.1172	2008
8991	graphite	wf16ny320	gd33489	4	37.36989594	2.65e-05	5	bat	mylu	mine	-73.7727	44.1172	2008
8992	graphite	wf16ny319	gd33488	4	37.66979218	2.16e-05	5	bat	mylu	mine	-73.7727	44.1172	2008
8993	graphite	wf16ny319	gd33488	4	37.8611145	1.89e-05	5	bat	mylu	mine	-73.7727	44.1172	2008
8994	graphite	wf16ny318	gd33487	4	37.87552643	1.87e-05	5	bat	mylu	mine	-73.7727	44.1172	2008
8995	graphite	wf16ny320	gd33489	4	37.93601608	1.8e-05	5	bat	mylu	mine	-73.7727	44.1172	2008
8996	graphite	wf16ny303	gd33472	4	38.0385704	1.68e-05	5	bat	mylu	mine	-73.7727	44.1172	2008
8997	graphite	wf16ny312	gd33481	4	38.20161057	1.5e-05	5	bat	mylu	mine	-73.7727	44.1172	2008
8998	graphite	wf16ny303	gd33472	4	38.49074554	1.23e-05	5	bat	mylu	mine	-73.7727	44.1172	2008
8999	graphite	wf16ny312	gd33481	4	38.75815201	1.02e-05	5	bat	mylu	mine	-73.7727	44.1172	2008
9000	graphite	wf16ny313	gd33482	4	undetermined	NA	5	bat	mylu	mine	-73.7727	44.1172	2008
9001	graphite	wf16ny313	gd33482	4	undetermined	NA	5	bat	mylu	mine	-73.7727	44.1172	2008
9002	graphite	wf16ny315	gd33484	4	undetermined	NA	5	bat	mylu	mine	-73.7727	44.1172	2008
9003	graphite	wf16ny315	gd33484	4	undetermined	NA	5	bat	mylu	mine	-73.7727	44.1172	2008
9004	graphite	wf16ny317	gd33486	4	undetermined	NA	5	bat	mylu	mine	-73.7727	44.1172	2008
9005	graphite	wf16ny317	gd33486	4	undetermined	NA	5	bat	mylu	mine	-73.7727	44.1172	2008
9006	graphite	wf17ny032	gd41132	77	35.06689453	0.000129	6	bat	mylu	mine	-73.7727	44.1172	2008
9007	graphite	wf17ny032	gd41132	77	35.57234573	9.14e-05	6	bat	mylu	mine	-73.7727	44.1172	2008
9012	graphite	wf17ny025	gd41125	77	38.75426483	1.02e-05	6	bat	mylu	mine	-73.7727	44.1172	2008
9020	graphite	wf17ny025	gd41125	77	undetermined	NA	6	bat	mylu	mine	-73.7727	44.1172	2008
9026	graphite	wf17ny031	gd41131	77	undetermined	NA	6	bat	mylu	mine	-73.7727	44.1172	2008
9027	graphite	wf17ny031	gd41131	77	undetermined	NA	6	bat	mylu	mine	-73.7727	44.1172	2008
9028	graphite	wf17ny033	gd41133	77	undetermined	NA	6	bat	mylu	mine	-73.7727	44.1172	2008
9029	graphite	wf17ny033	gd41133	77	undetermined	NA	6	bat	mylu	mine	-73.7727	44.1172	2008
9030	graphite	wf17ny034	gd41134	77	undetermined	NA	6	bat	mylu	mine	-73.7727	44.1172	2008
9031	graphite	wf17ny034	gd41134	77	undetermined	NA	6	bat	mylu	mine	-73.7727	44.1172	2008
9032	graphite	wf17ny035	gd41135	77	undetermined	NA	6	bat	mylu	mine	-73.7727	44.1172	2008
9033	graphite	wf17ny035	gd41135	77	undetermined	NA	6	bat	mylu	mine	-73.7727	44.1172	2008
9034	graphite	wf13ny100	gd11001	89	30.55609131	0.002878026	2	bat	mylu	mine	-73.7727	44.1172	2008
9035	graphite	wf13ny100	gd11001	89	30.56840515	0.002853755	2	bat	mylu	mine	-73.7727	44.1172	2008
9036	graphite	wf13ny102	gd11003	89	31.64884567	0.001357356	2	bat	mylu	mine	-73.7727	44.1172	2008
9037	graphite	wf13ny101	gd11002	89	31.95648193	0.001098511	2	bat	mylu	mine	-73.7727	44.1172	2008
9038	graphite	wf13ny102	gd11003	89	32.4094162	0.000804	2	bat	mylu	mine	-73.7727	44.1172	2008
9039	graphite	wf13ny101	gd11002	89	32.70928574	0.000655	2	bat	mylu	mine	-73.7727	44.1172	2008
9040	graphite	wf13ny103	gd11004	89	35.35890961	0.000106	2	bat	mylu	mine	-73.7727	44.1172	2008
9043	graphite	wf13ny103	gd11004	89	35.80287933	7.8e-05	2	bat	mylu	mine	-73.7727	44.1172	2008
9108	graphite	wf16ny610	gd33648	130	28.04167557	0.016223317	5	bat	mylu	mine	-73.7727	44.1172	2008
9109	graphite	wf16ny610	gd33648	130	28.16617393	0.014891983	5	bat	mylu	mine	-73.7727	44.1172	2008
9110	graphite	wf16ny617	gd33655	130	28.53486443	0.0115565	5	bat	mylu	mine	-73.7727	44.1172	2008
9111	graphite	wf16ny617	gd33655	130	28.84483337	0.009337701	5	bat	mylu	mine	-73.7727	44.1172	2008
9112	graphite	wf16ny615	gd33653	130	30.44125748	0.003114549	5	bat	mylu	mine	-73.7727	44.1172	2008
9113	graphite	wf16ny620	gd33658	130	30.86670494	0.002324426	5	bat	mylu	mine	-73.7727	44.1172	2008
9114	graphite	wf16ny615	gd33653	130	30.98350143	0.002145009	5	bat	mylu	mine	-73.7727	44.1172	2008
9115	graphite	wf16ny618	gd33656	130	31.01302338	0.002101896	5	bat	mylu	mine	-73.7727	44.1172	2008
9116	graphite	wf16ny618	gd33656	130	31.03125954	0.002075698	5	bat	mylu	mine	-73.7727	44.1172	2008
9117	graphite	wf16ny620	gd33658	130	31.12117386	0.001951224	5	bat	mylu	mine	-73.7727	44.1172	2008
9120	graphite	wf16ny613	gd33651	130	31.27879524	0.001750759	5	bat	mylu	mine	-73.7727	44.1172	2008
9121	graphite	wf16ny608	gd33646	130	31.62695313	0.001377949	5	bat	mylu	mine	-73.7727	44.1172	2008
9122	graphite	wf16ny613	gd33651	130	31.64249039	0.001363302	5	bat	mylu	mine	-73.7727	44.1172	2008
9123	graphite	wf16ny611	gd33649	130	31.72509003	0.001288012	5	bat	mylu	mine	-73.7727	44.1172	2008
9126	graphite	wf16ny619	gd33657	130	31.8878212	0.00115163	5	bat	mylu	mine	-73.7727	44.1172	2008
9127	graphite	wf16ny611	gd33649	130	31.898386	0.001143292	5	bat	mylu	mine	-73.7727	44.1172	2008
9128	graphite	wf16ny608	gd33646	130	31.9375003	0.001112946	5	bat	mylu	mine	-73.7727	44.1172	2008
9129	graphite	wf16ny619	gd33657	130	32.0501709	0.001029959	5	bat	mylu	mine	-73.7727	44.1172	2008
9131	graphite	wf16ny616	gd33654	130	32.18056107	0.000942	5	bat	mylu	mine	-73.7727	44.1172	2008
9134	graphite	wf16ny607	gd33645	130	32.41743088	8e-04	5	bat	mylu	mine	-73.7727	44.1172	2008
9135	graphite	wf16ny614	gd33652	130	32.42998123	0.000793	5	bat	mylu	mine	-73.7727	44.1172	2008
9136	graphite	wf16ny607	gd33645	130	32.53000641	0.00074	5	bat	mylu	mine	-73.7727	44.1172	2008
9137	graphite	wf16ny614	gd33652	130	32.55791473	0.000726	5	bat	mylu	mine	-73.7727	44.1172	2008
9138	graphite	wf16ny616	gd33654	130	32.59629059	0.000707	5	bat	mylu	mine	-73.7727	44.1172	2008
9140	graphite	wf16ny625	gd33663	130	32.78131866	0.000623	5	bat	mylu	mine	-73.7727	44.1172	2008
9141	graphite	wf16ny625	gd33663	130	32.95587158	0.000552	5	bat	mylu	mine	-73.7727	44.1172	2008
9142	graphite	wf16ny612	gd33650	130	33.04110336	0.000521	5	bat	mylu	mine	-73.7727	44.1172	2008
9143	graphite	wf16ny609	gd33647	130	33.32074356	0.00043	5	bat	mylu	mine	-73.7727	44.1172	2008
9144	graphite	wf16ny609	gd33647	130	33.36045074	0.000418	5	bat	mylu	mine	-73.7727	44.1172	2008
9145	graphite	wf16ny612	gd33650	130	33.36814499	0.000416	5	bat	mylu	mine	-73.7727	44.1172	2008
9151	graphite	wf16ny622	gd33660	130	34.41181183	0.000203	5	bat	mylu	mine	-73.7727	44.1172	2008
9155	graphite	wf16ny622	gd33660	130	34.80856705	0.000154	5	bat	mylu	mine	-73.7727	44.1172	2008
9164	graphite	wf16ny606	gd33644	130	36.56854248	4.6e-05	5	bat	mylu	mine	-73.7727	44.1172	2008
9165	graphite	wf16ny606	gd33644	130	36.97151947	3.49e-05	5	bat	mylu	mine	-73.7727	44.1172	2008
9176	graphite	wf16ny624	gd33662	130	39.03455353	8.45e-06	5	bat	mylu	mine	-73.7727	44.1172	2008
9177	graphite	wf16ny621	gd33659	130	39.13510513	7.88e-06	5	bat	mylu	mine	-73.7727	44.1172	2008
9178	graphite	wf16ny624	gd33662	130	39.32998746	6.89e-06	5	bat	mylu	mine	-73.7727	44.1172	2008
9179	graphite	wf16ny621	gd33659	130	39.81891632	4.92e-06	5	bat	mylu	mine	-73.7727	44.1172	2008
9182	graphite	wf16ny623	gd33661	130	undetermined	NA	5	bat	mylu	mine	-73.7727	44.1172	2008
9183	graphite	wf16ny623	gd33661	130	undetermined	NA	5	bat	mylu	mine	-73.7727	44.1172	2008
9228	grassy springs cave	wf15st087	gd21440	102	27.14338303	0.03009232	4	bat	mylu	cave	-83.698499	36.602903	2012
9229	grassy springs cave	wf15st087	gd21440	102	27.16926765	0.02956134	4	bat	mylu	cave	-83.698499	36.602903	2012
9230	grassy springs cave	wf15st086	gd21439	102	28.09442329	0.01564531	4	bat	mylu	cave	-83.698499	36.602903	2012
9231	grassy springs cave	wf15st078	gd21428	102	28.15205383	0.01503731	4	bat	mylu	cave	-83.698499	36.602903	2012
9232	grassy springs cave	wf15st086	gd21439	102	28.16266823	0.01492793	4	bat	mylu	cave	-83.698499	36.602903	2012
9233	grassy springs cave	wf15st078	gd21428	102	28.18042755	0.01474671	4	bat	mylu	cave	-83.698499	36.602903	2012
9234	grassy springs cave	wf15st085	gd21438	102	28.80889511	0.00957138	4	bat	mylu	cave	-83.698499	36.602903	2012
9235	grassy springs cave	wf15st085	gd21438	102	28.86081886	0.009235601	4	bat	mylu	cave	-83.698499	36.602903	2012
9236	grassy springs cave	wf15st075	gd21425	102	28.94636345	0.008707899	4	bat	mylu	cave	-83.698499	36.602903	2012
9237	grassy springs cave	wf15st075	gd21425	102	28.94974709	0.008687657	4	bat	mylu	cave	-83.698499	36.602903	2012
9238	grassy springs cave	wf15st072	gd21422	102	29.72855759	0.005084818	4	bat	mylu	cave	-83.698499	36.602903	2012
9239	grassy springs cave	wf15st072	gd21422	102	29.86629677	0.00462523	4	bat	mylu	cave	-83.698499	36.602903	2012
9240	grassy springs cave	wf15st081	gd21434	102	30.38456917	0.003238379	4	bat	mylu	cave	-83.698499	36.602903	2012
9241	grassy springs cave	wf15st081	gd21434	102	30.75513268	0.002509816	4	bat	mylu	cave	-83.698499	36.602903	2012
9242	grassy springs cave	wf15st071	gd21421	102	30.87790298	0.002306593	4	bat	mylu	cave	-83.698499	36.602903	2012
9243	grassy springs cave	wf15st071	gd21421	102	30.92681885	0.002230283	4	bat	mylu	cave	-83.698499	36.602903	2012
9244	grassy springs cave	wf15st068	gd21418	102	30.96947479	0.002165803	4	bat	mylu	cave	-83.698499	36.602903	2012
9245	grassy springs cave	wf15st068	gd21418	102	31.03689575	0.002067667	4	bat	mylu	cave	-83.698499	36.602903	2012
9248	grassy springs cave	wf15st084	gd21437	102	31.65806198	0.001348779	4	bat	mylu	cave	-83.698499	36.602903	2012
9249	grassy springs cave	wf15st084	gd21437	102	31.66539192	0.001341997	4	bat	mylu	cave	-83.698499	36.602903	2012
9268	great scott cave	aj14mo140	gd15431	82	24.03452873	0.255303497	3	bat	mylu	cave	-91.1	38.09	2012
9269	great scott cave	aj14mo140	gd15431	82	24.06566429	0.249894507	3	bat	mylu	cave	-91.1	38.09	2012
9270	great scott cave	aj14mo143	gd15434	82	24.96102905	0.134994228	3	bat	mylu	cave	-91.1	38.09	2012
9271	great scott cave	aj14mo143	gd15434	82	25.4414463	0.09701004	3	bat	mylu	cave	-91.1	38.09	2012
9272	great scott cave	aj14mo132	gd15423	82	26.53886032	0.045606206	3	bat	mylu	cave	-91.1	38.09	2012
9273	great scott cave	aj14mo132	gd15423	82	26.84929466	0.036838215	3	bat	mylu	cave	-91.1	38.09	2012
9282	great scott cave	aj14mo134	gd15425	82	28.39882469	0.012689975	3	bat	mylu	cave	-91.1	38.09	2012
9283	great scott cave	aj14mo165	gd15456	82	28.49089432	0.011911323	3	bat	mylu	cave	-91.1	38.09	2012
9284	great scott cave	aj14mo134	gd15425	82	28.52409935	0.011642381	3	bat	mylu	cave	-91.1	38.09	2012
9285	great scott cave	aj14mo165	gd15456	82	28.62547874	0.010858259	3	bat	mylu	cave	-91.1	38.09	2012
9287	great scott cave	aj13mo145	gd6399	82	28.97777939	0.008521765	2	bat	mylu	cave	-91.1	38.09	2012
9288	great scott cave	aj13mo145	gd6399	82	29.0278492	0.0082333	2	bat	mylu	cave	-91.1	38.09	2012
9293	great scott cave	aj14mo166	gd15457	82	29.58917809	0.005596383	3	bat	mylu	cave	-91.1	38.09	2012
9294	great scott cave	aj14mo130	gd15421	82	29.59087944	0.005589839	3	bat	mylu	cave	-91.1	38.09	2012
9296	great scott cave	aj14mo137	gd15428	82	29.66814423	0.005300546	3	bat	mylu	cave	-91.1	38.09	2012
9297	great scott cave	aj14mo130	gd15421	82	29.76510811	0.004958587	3	bat	mylu	cave	-91.1	38.09	2012
9298	great scott cave	aj14mo166	gd15457	82	29.93012619	0.004426574	3	bat	mylu	cave	-91.1	38.09	2012
9299	great scott cave	aj14mo137	gd15428	82	29.93504524	0.004411624	3	bat	mylu	cave	-91.1	38.09	2012
9363	great scott cave	aj13mo132	gd6386	82	undetermined	NA	2	bat	mylu	cave	-91.1	38.09	2012
9364	great scott cave	aj13mo132	gd6386	82	undetermined	NA	2	bat	mylu	cave	-91.1	38.09	2012
9383	great scott cave	aj13mo142	gd6396	82	undetermined	NA	2	bat	mylu	cave	-91.1	38.09	2012
9384	great scott cave	aj13mo142	gd6396	82	undetermined	NA	2	bat	mylu	cave	-91.1	38.09	2012
9387	great scott cave	aj13mo144	gd6398	82	undetermined	NA	2	bat	mylu	cave	-91.1	38.09	2012
9388	great scott cave	aj13mo144	gd6398	82	undetermined	NA	2	bat	mylu	cave	-91.1	38.09	2012
9392	great scott cave	aj13mo149	gd6403	82	undetermined	NA	2	bat	mylu	cave	-91.1	38.09	2012
9393	great scott cave	aj13mo149	gd6403	82	undetermined	NA	2	bat	mylu	cave	-91.1	38.09	2012
9394	great scott cave	aj13mo150	gd6404	82	undetermined	NA	2	bat	mylu	cave	-91.1	38.09	2012
9395	great scott cave	aj13mo150	gd6404	82	undetermined	NA	2	bat	mylu	cave	-91.1	38.09	2012
9446	great scott cave	afjmo0175	gd4163	139	undetermined	NA	1	bat	mylu	cave	-91.1	38.09	2012
9447	great scott cave	afjmo0176	gd4164	139	undetermined	NA	1	bat	mylu	cave	-91.1	38.09	2012
9450	great scott cave	wf15mo105	gd25958	82	28.66380501	0.01057578	4	bat	mylu	cave	-91.1	38.09	2012
9451	great scott cave	wf15mo105	gd25958	82	28.8429203	0.009349995	4	bat	mylu	cave	-91.1	38.09	2012
9454	great scott cave	wf15mo101	gd25954	82	32.96530533	0.000549	4	bat	mylu	cave	-91.1	38.09	2012
9455	great scott cave	wf15mo112	gd25965	82	33.30460739	0.000435	4	bat	mylu	cave	-91.1	38.09	2012
9456	great scott cave	wf15mo101	gd25954	82	33.31180573	0.000432	4	bat	mylu	cave	-91.1	38.09	2012
9457	great scott cave	wf15mo112	gd25965	82	33.62628937	0.000348	4	bat	mylu	cave	-91.1	38.09	2012
9458	great scott cave	wf15mo109	gd25962	82	34.13676453	0.000245	4	bat	mylu	cave	-91.1	38.09	2012
9459	great scott cave	wf15mo106	gd25959	82	34.21815491	0.000232	4	bat	mylu	cave	-91.1	38.09	2012
9460	great scott cave	wf15mo109	gd25962	82	34.50789261	0.00019	4	bat	mylu	cave	-91.1	38.09	2012
9462	great scott cave	wf15mo106	gd25959	82	34.8253212	0.000153	4	bat	mylu	cave	-91.1	38.09	2012
9463	great scott cave	wf15mo102	gd25955	82	34.89701843	0.000145	4	bat	mylu	cave	-91.1	38.09	2012
9465	great scott cave	wf15mo102	gd25955	82	35.13961411	0.000123	4	bat	mylu	cave	-91.1	38.09	2012
9474	great scott cave	wf15mo123	gd25976	82	38.40369034	1.3e-05	4	bat	mylu	cave	-91.1	38.09	2012
9498	great scott cave	wf15mo123	gd25976	82	undetermined	NA	4	bat	mylu	cave	-91.1	38.09	2012
9649	greenville saltpetre cave	wf12wv103	gd2297	127	undetermined	NA	1	bat	mylu	cave	-80.68099	37.54701	2010
9650	greenville saltpetre cave	wf12wv105	gd2299	127	undetermined	NA	1	bat	mylu	cave	-80.68099	37.54701	2010
9651	greenville saltpetre cave	wf12wv107	gd2301	127	undetermined	NA	1	bat	mylu	cave	-80.68099	37.54701	2010
9652	greenville saltpetre cave	wf12wv108	gd2302	127	undetermined	NA	1	bat	mylu	cave	-80.68099	37.54701	2010
9659	greenville saltpetre cave	wf12wv115	gd2309	127	undetermined	NA	1	bat	mylu	cave	-80.68099	37.54701	2010
9665	griffith	wf14il053	gd16879	97	23.57918549	0.349193205	3	bat	mylu	cave	-88.33904	37.45239	2012
9666	griffith	wf14il053	gd16879	97	23.8385334	0.29214584	3	bat	mylu	cave	-88.33904	37.45239	2012
9679	griffith	wf14il057	gd16883	97	30.53922844	0.002911599	3	bat	mylu	cave	-88.33904	37.45239	2012
9680	griffith	wf14il057	gd16883	97	31.12085533	0.001951651	3	bat	mylu	cave	-88.33904	37.45239	2012
9681	griffith	wf14il055	gd16881	97	31.1456852	0.001918605	3	bat	mylu	cave	-88.33904	37.45239	2012
9684	griffith	wf14il055	gd16881	97	32.32826996	0.000851	3	bat	mylu	cave	-88.33904	37.45239	2012
9713	griffith	wf13il101	gd7209	111	undetermined	NA	2	bat	mylu	cave	-88.33904	37.45239	2012
9714	griffith	wf13il101	gd7209	111	undetermined	NA	2	bat	mylu	cave	-88.33904	37.45239	2012
9753	grindstaff cave	afjtn0129	gd5853	77	33.06340027	0.000513	1	bat	mylu	cave	-82.12892	36.29591	2009
9759	grotto cave	wf17in021	gd38535	75	25.39394569	0.100231656	6	bat	mylu	cave	-86.6505	39.14354	2011
9760	grotto cave	wf17in021	gd38535	75	26.67346954	0.041573517	6	bat	mylu	cave	-86.6505	39.14354	2011
9761	grotto cave	wf17in021	gd38535	75	26.83442497	0.037216891	6	bat	mylu	cave	-86.6505	39.14354	2011
9762	grotto cave	wf17in010	gd38524	75	28.35626221	0.013066943	6	bat	mylu	cave	-86.6505	39.14354	2011
9763	grotto cave	wf17in022	gd38536	75	28.5572052	0.011380287	6	bat	mylu	cave	-86.6505	39.14354	2011
9764	grotto cave	wf17in010	gd38524	75	28.61775398	0.010916101	6	bat	mylu	cave	-86.6505	39.14354	2011
9765	grotto cave	wf17in010	gd38524	75	28.64966965	0.010679096	6	bat	mylu	cave	-86.6505	39.14354	2011
9766	grotto cave	wf17in022	gd38536	75	28.7220726	0.010160336	6	bat	mylu	cave	-86.6505	39.14354	2011
9767	grotto cave	wf17in022	gd38536	75	28.85347557	0.009282363	6	bat	mylu	cave	-86.6505	39.14354	2011
9768	grotto cave	wf17in009	gd38523	75	29.60694313	0.005528421	6	bat	mylu	cave	-86.6505	39.14354	2011
9770	grotto cave	wf17in009	gd38523	75	29.77948189	0.004909809	6	bat	mylu	cave	-86.6505	39.14354	2011
9773	grotto cave	wf17in009	gd38523	75	30.1830864	0.003719715	6	bat	mylu	cave	-86.6505	39.14354	2011
9774	grotto cave	wf17in011	gd38525	75	31.64148712	0.001364243	6	bat	mylu	cave	-86.6505	39.14354	2011
9775	grotto cave	wf17in012	gd38526	75	32.04648972	0.00103257	6	bat	mylu	cave	-86.6505	39.14354	2011
9776	grotto cave	wf17in012	gd38526	75	32.2580452	0.000893	6	bat	mylu	cave	-86.6505	39.14354	2011
9777	grotto cave	wf17in012	gd38526	75	32.41357422	0.000802	6	bat	mylu	cave	-86.6505	39.14354	2011
9778	grotto cave	wf17in008	gd38522	75	33.45851898	0.000391	6	bat	mylu	cave	-86.6505	39.14354	2011
9779	grotto cave	wf17in008	gd38522	75	33.66024399	0.00034	6	bat	mylu	cave	-86.6505	39.14354	2011
9780	grotto cave	wf17in008	gd38522	75	33.85553741	0.000298	6	bat	mylu	cave	-86.6505	39.14354	2011
9781	grotto cave	wf17in014	gd38528	75	34.40491104	0.000204	6	bat	mylu	cave	-86.6505	39.14354	2011
9782	grotto cave	wf17in011	gd38525	75	34.81039429	0.000154	6	bat	mylu	cave	-86.6505	39.14354	2011
9784	grotto cave	wf17in014	gd38528	75	35.05600357	0.00013	6	bat	mylu	cave	-86.6505	39.14354	2011
9785	grotto cave	wf17in011	gd38525	75	35.22698561	0.000116	6	bat	mylu	cave	-86.6505	39.14354	2011
9786	grotto cave	wf17in014	gd38528	75	35.41105652	0.000102	6	bat	mylu	cave	-86.6505	39.14354	2011
9788	grotto cave	wf17in013	gd38527	75	36.56049728	4.63e-05	6	bat	mylu	cave	-86.6505	39.14354	2011
9793	grotto cave	wf17in013	gd38527	75	37.16178131	3.06e-05	6	bat	mylu	cave	-86.6505	39.14354	2011
9795	grotto cave	wf17in013	gd38527	75	37.54964828	2.35e-05	6	bat	mylu	cave	-86.6505	39.14354	2011
9825	grotto cave	wf15in101	gd23358	84	26.12746429	0.06052101	4	bat	mylu	cave	-86.6505	39.14354	2011
9826	grotto cave	wf15in101	gd23358	84	26.44608688	0.04861105	4	bat	mylu	cave	-86.6505	39.14354	2011
9827	grotto cave	wf15in163	gd23391	84	27.99258423	0.01678043	4	bat	mylu	cave	-86.6505	39.14354	2011
9828	grotto cave	wf15in163	gd23391	84	28.41864967	0.01251812	4	bat	mylu	cave	-86.6505	39.14354	2011
9829	grotto cave	wf15in158	gd23386	84	30.44175148	0.00311349	4	bat	mylu	cave	-86.6505	39.14354	2011
9830	grotto cave	wf15in158	gd23386	84	30.61277199	0.00276799	4	bat	mylu	cave	-86.6505	39.14354	2011
9893	grotto cave	wf13in068	gd7401	86	23.00096703	0.51972917	2	bat	mylu	cave	-86.6505	39.14354	2011
9894	grotto cave	wf13in068	gd7401	86	23.5939312	0.345669695	2	bat	mylu	cave	-86.6505	39.14354	2011
9895	grotto cave	wf13in067	gd7400	86	25.18659592	0.115595085	2	bat	mylu	cave	-86.6505	39.14354	2011
9896	grotto cave	wf13in067	gd7400	86	26.04361916	0.06411362	2	bat	mylu	cave	-86.6505	39.14354	2011
9898	grotto cave	wf13in069	gd7402	86	26.33761024	0.052376498	2	bat	mylu	cave	-86.6505	39.14354	2011
9901	grotto cave	wf13in069	gd7402	86	26.60457993	0.043590694	2	bat	mylu	cave	-86.6505	39.14354	2011
10083	hailes cave	wf13ny032	gd10983	46	28.97136307	0.008559454	2	bat	mylu	cave	-74.02027	42.66472	2006
10084	hailes cave	wf13ny028	gd10979	46	29.31031799	0.006779564	2	bat	mylu	cave	-74.02027	42.66472	2006
10085	hailes cave	wf13ny026	gd10977	46	29.48082733	0.006029362	2	bat	mylu	cave	-74.02027	42.66472	2006
10086	hailes cave	wf13ny028	gd10979	46	29.54671097	0.005762251	2	bat	mylu	cave	-74.02027	42.66472	2006
10087	hailes cave	wf13ny032	gd10983	46	29.76925087	0.004944479	2	bat	mylu	cave	-74.02027	42.66472	2006
10088	hailes cave	wf13ny026	gd10977	46	29.934618	0.00441292	2	bat	mylu	cave	-74.02027	42.66472	2006
10089	hailes cave	wf13ny025	gd10976	46	30.76661873	0.002490068	2	bat	mylu	cave	-74.02027	42.66472	2006
10090	hailes cave	wf13ny025	gd10976	46	31.32465744	0.001696397	2	bat	mylu	cave	-74.02027	42.66472	2006
10091	hailes cave	wf13ny034	gd10985	46	31.4594574	0.001546191	2	bat	mylu	cave	-74.02027	42.66472	2006
10092	hailes cave	wf13ny030	gd10981	46	31.83474159	0.001194449	2	bat	mylu	cave	-74.02027	42.66472	2006
10093	hailes cave	wf13ny031	gd10982	46	32.12968826	0.000975	2	bat	mylu	cave	-74.02027	42.66472	2006
10094	hailes cave	wf13ny034	gd10985	46	32.19006348	0.000935	2	bat	mylu	cave	-74.02027	42.66472	2006
10095	hailes cave	wf13ny030	gd10981	46	32.37057495	0.000826	2	bat	mylu	cave	-74.02027	42.66472	2006
10096	hailes cave	wf13ny024	gd10975	46	32.47412872	0.000769	2	bat	mylu	cave	-74.02027	42.66472	2006
10097	hailes cave	wf13ny023	gd10974	46	32.59371185	0.000709	2	bat	mylu	cave	-74.02027	42.66472	2006
10098	hailes cave	wf13ny035	gd10986	46	32.70069122	0.000658	2	bat	mylu	cave	-74.02027	42.66472	2006
10099	hailes cave	wf13ny024	gd10975	46	32.83195496	0.000602	2	bat	mylu	cave	-74.02027	42.66472	2006
10100	hailes cave	wf13ny031	gd10982	46	32.90506363	0.000572	2	bat	mylu	cave	-74.02027	42.66472	2006
10101	hailes cave	wf13ny035	gd10986	46	33.00786209	0.000533	2	bat	mylu	cave	-74.02027	42.66472	2006
10102	hailes cave	wf13ny027	gd10978	46	33.05259323	0.000517	2	bat	mylu	cave	-74.02027	42.66472	2006
10103	hailes cave	wf13ny023	gd10974	46	33.18054962	0.000473	2	bat	mylu	cave	-74.02027	42.66472	2006
10104	hailes cave	wf13ny021	gd10972	46	33.39956665	0.000407	2	bat	mylu	cave	-74.02027	42.66472	2006
10105	hailes cave	wf13ny022	gd10973	46	33.64110947	0.000345	2	bat	mylu	cave	-74.02027	42.66472	2006
10106	hailes cave	wf13ny022	gd10973	46	34.0130043	0.000267	2	bat	mylu	cave	-74.02027	42.66472	2006
10107	hailes cave	wf13ny021	gd10972	46	34.15599442	0.000242	2	bat	mylu	cave	-74.02027	42.66472	2006
10108	hailes cave	wf13ny027	gd10978	46	34.19335938	0.000236	2	bat	mylu	cave	-74.02027	42.66472	2006
10109	hailes cave	wf13ny033	gd10984	46	34.37060165	0.000209	2	bat	mylu	cave	-74.02027	42.66472	2006
10110	hailes cave	wf13ny033	gd10984	46	34.94181824	0.000141	2	bat	mylu	cave	-74.02027	42.66472	2006
10111	hailes cave	wf13ny029	gd10980	46	35.70527649	8.34e-05	2	bat	mylu	cave	-74.02027	42.66472	2006
10112	hailes cave	wf13ny029	gd10980	46	36.32240677	5.45e-05	2	bat	mylu	cave	-74.02027	42.66472	2006
10113	hailes cave	wf14ny084	gd19033	103	27.3647213	0.025842999	3	bat	mylu	cave	-74.02027	42.66472	2006
10114	hailes cave	wf14ny084	gd19033	103	27.39545631	0.025302445	3	bat	mylu	cave	-74.02027	42.66472	2006
10115	hailes cave	wf14ny086	gd19035	103	28.8314209	0.009424237	3	bat	mylu	cave	-74.02027	42.66472	2006
10116	hailes cave	wf14ny086	gd19035	103	28.86927605	0.009182037	3	bat	mylu	cave	-74.02027	42.66472	2006
10117	hailes cave	wf14ny076	gd19025	103	28.88550377	0.009080126	3	bat	mylu	cave	-74.02027	42.66472	2006
10118	hailes cave	wf14ny076	gd19025	103	28.95839882	0.008636116	3	bat	mylu	cave	-74.02027	42.66472	2006
10119	hailes cave	wf14ny072	gd19021	103	29.25818634	0.007027053	3	bat	mylu	cave	-74.02027	42.66472	2006
10120	hailes cave	wf14ny072	gd19021	103	29.39263916	0.006406381	3	bat	mylu	cave	-74.02027	42.66472	2006
10121	hailes cave	wf14ny070	gd19019	103	29.61816216	0.005485927	3	bat	mylu	cave	-74.02027	42.66472	2006
10122	hailes cave	wf14ny080	gd19029	103	29.74581528	0.005024821	3	bat	mylu	cave	-74.02027	42.66472	2006
10123	hailes cave	wf14ny070	gd19019	103	29.81242943	0.004799801	3	bat	mylu	cave	-74.02027	42.66472	2006
10124	hailes cave	wf14ny080	gd19029	103	29.8379097	0.004716419	3	bat	mylu	cave	-74.02027	42.66472	2006
10125	hailes cave	wf14ny081	gd19030	103	30.74643517	0.002524875	3	bat	mylu	cave	-74.02027	42.66472	2006
10126	hailes cave	wf14ny081	gd19030	103	30.78106308	0.002465453	3	bat	mylu	cave	-74.02027	42.66472	2006
10129	hailes cave	wf14ny074	gd19023	103	32.02056885	0.001051143	3	bat	mylu	cave	-74.02027	42.66472	2006
10130	hailes cave	wf14ny074	gd19023	103	32.3265152	0.000852	3	bat	mylu	cave	-74.02027	42.66472	2006
10149	hailes cave	wf14ny078	gd19027	103	undetermined	NA	3	bat	mylu	cave	-74.02027	42.66472	2006
10150	hailes cave	wf14ny078	gd19027	103	undetermined	NA	3	bat	mylu	cave	-74.02027	42.66472	2006
10151	hailes cave	wf14ny088	gd19037	103	undetermined	NA	3	bat	mylu	cave	-74.02027	42.66472	2006
10152	hailes cave	wf14ny088	gd19037	103	undetermined	NA	3	bat	mylu	cave	-74.02027	42.66472	2006
10153	hailes cave	wf15ny056	gd25847	108	29.42698097	0.00625684	4	bat	mylu	cave	-74.02027	42.66472	2006
10154	hailes cave	wf15ny056	gd25847	108	29.55498505	0.005729553	4	bat	mylu	cave	-74.02027	42.66472	2006
10155	hailes cave	wf15ny046	gd25837	108	31.24885941	0.001787179	4	bat	mylu	cave	-74.02027	42.66472	2006
10156	hailes cave	wf15ny036	gd25827	108	31.72870827	0.001284811	4	bat	mylu	cave	-74.02027	42.66472	2006
10157	hailes cave	wf15ny041	gd25832	108	31.83577347	0.001193601	4	bat	mylu	cave	-74.02027	42.66472	2006
10158	hailes cave	wf15ny031	gd25822	108	31.90807724	0.001135697	4	bat	mylu	cave	-74.02027	42.66472	2006
10159	hailes cave	wf15ny041	gd25832	108	31.91527367	0.00113009	4	bat	mylu	cave	-74.02027	42.66472	2006
10160	hailes cave	wf15ny031	gd25822	108	32.01899338	0.001052282	4	bat	mylu	cave	-74.02027	42.66472	2006
10161	hailes cave	wf15ny036	gd25827	108	32.11120224	0.000988	4	bat	mylu	cave	-74.02027	42.66472	2006
10162	hailes cave	wf15ny046	gd25837	108	32.11473083	0.000985	4	bat	mylu	cave	-74.02027	42.66472	2006
10163	hailes cave	wf15ny058	gd25849	108	32.38230133	0.00082	4	bat	mylu	cave	-74.02027	42.66472	2006
10164	hailes cave	wf15ny058	gd25849	108	32.5802803	0.000715	4	bat	mylu	cave	-74.02027	42.66472	2006
10165	hailes cave	wf15ny059	gd25850	108	32.70674133	0.000656	4	bat	mylu	cave	-74.02027	42.66472	2006
10166	hailes cave	wf15ny059	gd25850	108	32.90474319	0.000572	4	bat	mylu	cave	-74.02027	42.66472	2006
10168	hailes cave	wf15ny051	gd25842	108	33.59760666	0.000355	4	bat	mylu	cave	-74.02027	42.66472	2006
10169	hailes cave	wf15ny051	gd25842	108	33.70177078	0.000331	4	bat	mylu	cave	-74.02027	42.66472	2006
10174	hailes cave	wf15ny057	gd25848	108	36.41262436	5.13e-05	4	bat	mylu	cave	-74.02027	42.66472	2006
10180	hailes cave	wf15ny060	gd25851	108	37.30197906	2.78e-05	4	bat	mylu	cave	-74.02027	42.66472	2006
10193	hailes cave	wf15ny057	gd25848	108	39.50318146	6.12e-06	4	bat	mylu	cave	-74.02027	42.66472	2006
10212	hailes cave	wf15ny060	gd25851	108	undetermined	NA	4	bat	mylu	cave	-74.02027	42.66472	2006
10213	hailes cave	wf12ny050	gd3493	133	28.80244064	0.009613964	1	bat	mylu	cave	-74.02027	42.66472	2006
10214	hailes cave	wf12ny046	gd3489	133	28.86082268	0.009235577	1	bat	mylu	cave	-74.02027	42.66472	2006
10215	hailes cave	wf12ny051	gd3494	133	29.21392059	0.00724428	1	bat	mylu	cave	-74.02027	42.66472	2006
10216	hailes cave	wf12ny053	gd3496	133	30.27746391	0.003485937	1	bat	mylu	cave	-74.02027	42.66472	2006
10217	hailes cave	wf12ny048	gd3491	133	30.66358757	0.002672921	1	bat	mylu	cave	-74.02027	42.66472	2006
10218	hailes cave	wf12ny052	gd3495	133	31.40800667	0.001601885	1	bat	mylu	cave	-74.02027	42.66472	2006
10219	hailes cave	wf12ny045	gd3488	133	31.68422508	0.001324726	1	bat	mylu	cave	-74.02027	42.66472	2006
10220	hailes cave	wf12ny047	gd3490	133	32.48846436	0.000762	1	bat	mylu	cave	-74.02027	42.66472	2006
10221	hailes cave	wf12ny054	gd3497	133	32.65665054	0.000679	1	bat	mylu	cave	-74.02027	42.66472	2006
10222	hailes cave	wf12ny049	gd3492	133	34.79167557	0.000156	1	bat	mylu	cave	-74.02027	42.66472	2006
10223	hailes cave	wf12ny081	gd4303	154	30.19003868	0.003701971	1	bat	mylu	cave	-74.02027	42.66472	2006
10224	hailes cave	wf12ny082	gd4304	154	32.07309723	0.001013845	1	bat	mylu	cave	-74.02027	42.66472	2006
10225	hailes cave	wf12ny080	gd4302	154	33.05901718	0.000515	1	bat	mylu	cave	-74.02027	42.66472	2006
10226	hailes cave	wf12ny083	gd4305	154	33.18888092	0.000471	1	bat	mylu	cave	-74.02027	42.66472	2006
10227	hailes cave	wf12ny079	gd4301	154	33.5281868	0.000373	1	bat	mylu	cave	-74.02027	42.66472	2006
10228	hailes cave	wf12ny076	gd4298	154	33.59897232	0.000355	1	bat	mylu	cave	-74.02027	42.66472	2006
10229	hailes cave	wf12ny078	gd4300	154	33.98615265	0.000272	1	bat	mylu	cave	-74.02027	42.66472	2006
10230	hailes cave	wf12ny077	gd4299	154	33.9983902	0.00027	1	bat	mylu	cave	-74.02027	42.66472	2006
10231	hailes cave	wf12ny084	gd4306	161	29.48241997	0.006022761	1	bat	mylu	cave	-74.02027	42.66472	2006
10232	hailes cave	wf12ny085	gd4307	161	31.06902122	0.002022483	1	bat	mylu	cave	-74.02027	42.66472	2006
10233	hailes cave	wf12ny093	gd2510	161	31.19337845	0.001856692	1	bat	mylu	cave	-74.02027	42.66472	2006
10234	hailes cave	wf12ny091	gd2508	161	32.14707947	0.000964	1	bat	mylu	cave	-74.02027	42.66472	2006
10235	hailes cave	wf12ny095	gd2512	161	32.27154922	0.000884	1	bat	mylu	cave	-74.02027	42.66472	2006
10236	hailes cave	wf12ny092	gd2509	161	33.06908417	0.000511	1	bat	mylu	cave	-74.02027	42.66472	2006
10237	hailes cave	wf12ny088	gd2505	161	33.12852859	0.000491	1	bat	mylu	cave	-74.02027	42.66472	2006
10238	hailes cave	wf12ny094	gd2511	161	33.32777023	0.000428	1	bat	mylu	cave	-74.02027	42.66472	2006
10239	hailes cave	wf12ny090	gd2507	161	34.12659836	0.000247	1	bat	mylu	cave	-74.02027	42.66472	2006
10240	hailes cave	wf12ny089	gd2506	161	34.40936279	0.000203	1	bat	mylu	cave	-74.02027	42.66472	2006
10241	hailes cave	wf12ny096	gd2513	161	34.41864777	0.000202	1	bat	mylu	cave	-74.02027	42.66472	2006
10242	hailes cave	wf12ny086	gd2503	161	34.83012009	0.000152	1	bat	mylu	cave	-74.02027	42.66472	2006
10243	hailes cave	wf12ny098	gd2515	161	35.03190231	0.000132	1	bat	mylu	cave	-74.02027	42.66472	2006
10244	hailes cave	wf12ny097	gd2514	161	35.14340591	0.000123	1	bat	mylu	cave	-74.02027	42.66472	2006
10245	hailes cave	wf12ny087	gd2504	161	36.2369957	5.78e-05	1	bat	mylu	cave	-74.02027	42.66472	2006
10480	hibernia mine	wf16nj043	gd33397	17	27.10730553	0.030848345	5	bat	mylu	mine	-74.49213	40.94704	2008
10481	hibernia mine	wf16nj060	gd33414	17	27.64857864	0.021259643	5	bat	mylu	mine	-74.49213	40.94704	2008
10482	hibernia mine	wf16nj043	gd33397	17	27.90370369	0.017838209	5	bat	mylu	mine	-74.49213	40.94704	2008
10483	hibernia mine	wf16nj060	gd33414	17	27.99246216	0.016781836	5	bat	mylu	mine	-74.49213	40.94704	2008
10484	hibernia mine	wf16nj052	gd33406	17	28.41081429	0.012585763	5	bat	mylu	mine	-74.49213	40.94704	2008
10485	hibernia mine	wf16nj052	gd33406	17	28.78211212	0.009749324	5	bat	mylu	mine	-74.49213	40.94704	2008
10486	hibernia mine	wf16nj046	gd33400	17	30.45585442	0.003083437	5	bat	mylu	mine	-74.49213	40.94704	2008
10487	hibernia mine	wf16nj046	gd33400	17	30.60996628	0.002773336	5	bat	mylu	mine	-74.49213	40.94704	2008
10488	hibernia mine	wf16nj056	gd33410	17	31.65166855	0.001354723	5	bat	mylu	mine	-74.49213	40.94704	2008
10489	hibernia mine	wf16nj056	gd33410	17	31.8947258	0.001146174	5	bat	mylu	mine	-74.49213	40.94704	2008
10490	hibernia mine	wf16nj045	gd33399	17	32.08824921	0.001003335	5	bat	mylu	mine	-74.49213	40.94704	2008
10491	hibernia mine	wf16nj058	gd33412	17	32.29040909	0.000873	5	bat	mylu	mine	-74.49213	40.94704	2008
10492	hibernia mine	wf16nj058	gd33412	17	32.36256027	0.000831	5	bat	mylu	mine	-74.49213	40.94704	2008
10493	hibernia mine	wf16nj045	gd33399	17	32.50099182	0.000755	5	bat	mylu	mine	-74.49213	40.94704	2008
10494	hibernia mine	wf16nj044	gd33398	17	32.55670547	0.000727	5	bat	mylu	mine	-74.49213	40.94704	2008
10495	hibernia mine	wf16nj041	gd33395	17	32.59926224	0.000706	5	bat	mylu	mine	-74.49213	40.94704	2008
10496	hibernia mine	wf16nj049	gd33403	17	32.86608887	0.000588	5	bat	mylu	mine	-74.49213	40.94704	2008
10497	hibernia mine	wf16nj049	gd33403	17	32.92013931	0.000566	5	bat	mylu	mine	-74.49213	40.94704	2008
10498	hibernia mine	wf16nj050	gd33404	17	32.9542923	0.000553	5	bat	mylu	mine	-74.49213	40.94704	2008
10499	hibernia mine	wf16nj041	gd33395	17	33.02017975	0.000529	5	bat	mylu	mine	-74.49213	40.94704	2008
10500	hibernia mine	wf16nj057	gd33411	17	33.10356522	0.000499	5	bat	mylu	mine	-74.49213	40.94704	2008
10501	hibernia mine	wf16nj044	gd33398	17	33.17417908	0.000475	5	bat	mylu	mine	-74.49213	40.94704	2008
10502	hibernia mine	wf16nj057	gd33411	17	33.30632782	0.000434	5	bat	mylu	mine	-74.49213	40.94704	2008
10503	hibernia mine	wf16nj059	gd33413	17	33.41546631	0.000403	5	bat	mylu	mine	-74.49213	40.94704	2008
10504	hibernia mine	wf16nj053	gd33407	17	33.56244659	0.000364	5	bat	mylu	mine	-74.49213	40.94704	2008
10505	hibernia mine	wf16nj050	gd33404	17	33.59233856	0.000357	5	bat	mylu	mine	-74.49213	40.94704	2008
10506	hibernia mine	wf16nj053	gd33407	17	33.66217041	0.00034	5	bat	mylu	mine	-74.49213	40.94704	2008
10507	hibernia mine	wf16nj059	gd33413	17	33.96889114	0.000275	5	bat	mylu	mine	-74.49213	40.94704	2008
10508	hibernia mine	wf16nj042	gd33396	17	34.16521072	0.00024	5	bat	mylu	mine	-74.49213	40.94704	2008
10509	hibernia mine	wf16nj042	gd33396	17	34.32658005	0.000215	5	bat	mylu	mine	-74.49213	40.94704	2008
10510	hibernia mine	wf16nj051	gd33405	17	36.10326385	6.34e-05	5	bat	mylu	mine	-74.49213	40.94704	2008
10511	hibernia mine	wf16nj047	gd33401	17	36.19944382	5.94e-05	5	bat	mylu	mine	-74.49213	40.94704	2008
10512	hibernia mine	wf16nj047	gd33401	17	36.38664246	5.22e-05	5	bat	mylu	mine	-74.49213	40.94704	2008
10513	hibernia mine	wf16nj051	gd33405	17	36.99287796	3.44e-05	5	bat	mylu	mine	-74.49213	40.94704	2008
10514	hibernia mine	wf16nj055	gd33409	17	39.16057968	7.74e-06	5	bat	mylu	mine	-74.49213	40.94704	2008
10515	hibernia mine	wf16nj055	gd33409	17	39.54592133	5.94e-06	5	bat	mylu	mine	-74.49213	40.94704	2008
10516	hibernia mine	wf16nj048	gd33402	17	undetermined	NA	5	bat	mylu	mine	-74.49213	40.94704	2008
10517	hibernia mine	wf16nj048	gd33402	17	undetermined	NA	5	bat	mylu	mine	-74.49213	40.94704	2008
10518	hibernia mine	wf16nj054	gd33408	17	undetermined	NA	5	bat	mylu	mine	-74.49213	40.94704	2008
10519	hibernia mine	wf16nj054	gd33408	17	undetermined	NA	5	bat	mylu	mine	-74.49213	40.94704	2008
10520	hibernia mine	wf15nj013	gd25206	129	25.19067574	0.1152712	4	bat	mylu	mine	-74.49213	40.94704	2008
10521	hibernia mine	wf15nj013	gd25206	129	26.02260017	0.0650472	4	bat	mylu	mine	-74.49213	40.94704	2008
10522	hibernia mine	wf15nj018	gd25211	129	26.64282036	0.04245917	4	bat	mylu	mine	-74.49213	40.94704	2008
10523	hibernia mine	wf15nj017	gd25210	129	27.21967316	0.02855408	4	bat	mylu	mine	-74.49213	40.94704	2008
10524	hibernia mine	wf15nj018	gd25211	129	27.45558357	0.02427743	4	bat	mylu	mine	-74.49213	40.94704	2008
10525	hibernia mine	wf15nj019	gd25212	129	27.97963333	0.01693056	4	bat	mylu	mine	-74.49213	40.94704	2008
10526	hibernia mine	wf15nj017	gd25210	129	28.13481903	0.01521662	4	bat	mylu	mine	-74.49213	40.94704	2008
10527	hibernia mine	wf15nj001	gd25194	129	28.31251144	0.01346611	4	bat	mylu	mine	-74.49213	40.94704	2008
10528	hibernia mine	wf15nj010	gd25203	129	28.42421913	0.01247026	4	bat	mylu	mine	-74.49213	40.94704	2008
10529	hibernia mine	wf15nj019	gd25212	129	28.83533478	0.009398902	4	bat	mylu	mine	-74.49213	40.94704	2008
10530	hibernia mine	wf15nj001	gd25194	129	29.15029907	0.007568306	4	bat	mylu	mine	-74.49213	40.94704	2008
10531	hibernia mine	wf15nj020	gd25213	129	29.2119503	0.007254103	4	bat	mylu	mine	-74.49213	40.94704	2008
10532	hibernia mine	wf15nj010	gd25203	129	29.25572777	0.007038946	4	bat	mylu	mine	-74.49213	40.94704	2008
10533	hibernia mine	wf15nj016	gd25209	129	29.62131691	0.005474037	4	bat	mylu	mine	-74.49213	40.94704	2008
10534	hibernia mine	wf15nj020	gd25213	129	30.04837418	0.004080822	4	bat	mylu	mine	-74.49213	40.94704	2008
10535	hibernia mine	wf15nj016	gd25209	129	30.4399128	0.00311743	4	bat	mylu	mine	-74.49213	40.94704	2008
10536	hibernia mine	wf15nj007	gd25200	129	30.59156799	0.002808653	4	bat	mylu	mine	-74.49213	40.94704	2008
10537	hibernia mine	wf15nj007	gd25200	129	31.41115761	0.001598417	4	bat	mylu	mine	-74.49213	40.94704	2008
10538	hibernia mine	wf15nj004	gd25197	129	31.43795204	0.001569231	4	bat	mylu	mine	-74.49213	40.94704	2008
10543	hibernia mine	wf15nj004	gd25197	129	32.27484894	0.000882	4	bat	mylu	mine	-74.49213	40.94704	2008
10560	hibernia mine	wf14nj032	gd18931	130	26.76476097	0.039043471	3	bat	mylu	mine	-74.49213	40.94704	2008
10561	hibernia mine	wf14nj032	gd18931	130	26.79127502	0.038337941	3	bat	mylu	mine	-74.49213	40.94704	2008
10562	hibernia mine	wf14nj027	gd18926	130	27.18943024	0.02915423	3	bat	mylu	mine	-74.49213	40.94704	2008
10563	hibernia mine	wf14nj027	gd18926	130	27.68406677	0.020747025	3	bat	mylu	mine	-74.49213	40.94704	2008
10564	hibernia mine	wf14nj003	gd18902	130	27.87499428	0.018193934	3	bat	mylu	mine	-74.49213	40.94704	2008
10565	hibernia mine	wf14nj003	gd18902	130	27.91015625	0.01775922	3	bat	mylu	mine	-74.49213	40.94704	2008
10566	hibernia mine	wf14nj023	gd18922	130	27.92636681	0.017562319	3	bat	mylu	mine	-74.49213	40.94704	2008
10567	hibernia mine	wf14nj019	gd18918	130	28.03427887	0.016306059	3	bat	mylu	mine	-74.49213	40.94704	2008
10568	hibernia mine	wf14nj011	gd18910	130	28.08968544	0.015696373	3	bat	mylu	mine	-74.49213	40.94704	2008
10569	hibernia mine	wf14nj019	gd18918	130	28.13351059	0.015230317	3	bat	mylu	mine	-74.49213	40.94704	2008
10570	hibernia mine	wf14nj021	gd18920	130	28.15682793	0.014988016	3	bat	mylu	mine	-74.49213	40.94704	2008
10571	hibernia mine	wf14nj011	gd18910	130	28.18578148	0.014692505	3	bat	mylu	mine	-74.49213	40.94704	2008
10572	hibernia mine	wf14nj023	gd18922	130	28.21806526	0.01436987	3	bat	mylu	mine	-74.49213	40.94704	2008
10573	hibernia mine	wf14nj021	gd18920	130	28.24306679	0.014124887	3	bat	mylu	mine	-74.49213	40.94704	2008
10574	hibernia mine	wf14nj022	gd18921	130	28.26010704	0.013960312	3	bat	mylu	mine	-74.49213	40.94704	2008
10575	hibernia mine	wf14nj034	gd18933	130	28.33556557	0.013254276	3	bat	mylu	mine	-74.49213	40.94704	2008
10576	hibernia mine	wf14nj034	gd18933	130	28.35404778	0.01308686	3	bat	mylu	mine	-74.49213	40.94704	2008
10577	hibernia mine	wf14nj022	gd18921	130	28.4725914	0.012062213	3	bat	mylu	mine	-74.49213	40.94704	2008
10578	hibernia mine	wf14nj005	gd18904	130	28.49422455	0.011884072	3	bat	mylu	mine	-74.49213	40.94704	2008
10579	hibernia mine	wf14nj005	gd18904	130	28.61938858	0.010903836	3	bat	mylu	mine	-74.49213	40.94704	2008
10580	hibernia mine	wf14nj007	gd18906	130	28.91087723	0.008923042	3	bat	mylu	mine	-74.49213	40.94704	2008
10581	hibernia mine	wf14nj024	gd18923	130	29.00888252	0.008341405	3	bat	mylu	mine	-74.49213	40.94704	2008
10582	hibernia mine	wf14nj024	gd18923	130	29.02919006	0.00822571	3	bat	mylu	mine	-74.49213	40.94704	2008
10583	hibernia mine	wf14nj007	gd18906	130	29.05674934	0.008071265	3	bat	mylu	mine	-74.49213	40.94704	2008
10584	hibernia mine	wf14nj025	gd18924	130	29.28708458	0.006888766	3	bat	mylu	mine	-74.49213	40.94704	2008
10585	hibernia mine	wf14nj029	gd18928	130	29.29299545	0.006860818	3	bat	mylu	mine	-74.49213	40.94704	2008
10586	hibernia mine	wf14nj029	gd18928	130	29.29485893	0.006852031	3	bat	mylu	mine	-74.49213	40.94704	2008
10587	hibernia mine	wf14nj025	gd18924	130	29.34626579	0.006614002	3	bat	mylu	mine	-74.49213	40.94704	2008
10588	hibernia mine	wf14nj015	gd18914	130	29.77557945	0.004923004	3	bat	mylu	mine	-74.49213	40.94704	2008
10589	hibernia mine	wf14nj001	gd18900	130	29.80591583	0.004821352	3	bat	mylu	mine	-74.49213	40.94704	2008
10590	hibernia mine	wf14nj001	gd18900	130	29.89543533	0.00453346	3	bat	mylu	mine	-74.49213	40.94704	2008
10591	hibernia mine	wf14nj015	gd18914	130	29.92155266	0.004452753	3	bat	mylu	mine	-74.49213	40.94704	2008
10592	hibernia mine	wf14nj028	gd18927	130	30.24396515	0.003567183	3	bat	mylu	mine	-74.49213	40.94704	2008
10593	hibernia mine	wf14nj031	gd18930	130	30.3328228	0.003355707	3	bat	mylu	mine	-74.49213	40.94704	2008
10594	hibernia mine	wf14nj031	gd18930	130	30.43125343	0.003136052	3	bat	mylu	mine	-74.49213	40.94704	2008
10595	hibernia mine	wf14nj028	gd18927	130	30.44466019	0.003107268	3	bat	mylu	mine	-74.49213	40.94704	2008
10596	hibernia mine	wf14nj030	gd18929	130	30.95243454	0.002191335	3	bat	mylu	mine	-74.49213	40.94704	2008
10597	hibernia mine	wf14nj026	gd18925	130	31.00492287	0.002113639	3	bat	mylu	mine	-74.49213	40.94704	2008
10598	hibernia mine	wf14nj030	gd18929	130	31.06021881	0.002034764	3	bat	mylu	mine	-74.49213	40.94704	2008
10599	hibernia mine	wf14nj026	gd18925	130	31.08774757	0.001996601	3	bat	mylu	mine	-74.49213	40.94704	2008
10600	hibernia mine	wf14nj013	gd18912	130	31.14022827	0.00192582	3	bat	mylu	mine	-74.49213	40.94704	2008
10601	hibernia mine	wf14nj033	gd18932	130	31.32236862	0.001699069	3	bat	mylu	mine	-74.49213	40.94704	2008
10602	hibernia mine	wf14nj033	gd18932	130	31.40732765	0.001602633	3	bat	mylu	mine	-74.49213	40.94704	2008
10603	hibernia mine	wf14nj013	gd18912	130	31.70298004	0.001307748	3	bat	mylu	mine	-74.49213	40.94704	2008
10605	hibernia mine	wf14nj009	gd18908	130	31.7914238	0.00123057	3	bat	mylu	mine	-74.49213	40.94704	2008
10609	hibernia mine	wf14nj017	gd18916	130	31.98548317	0.001076816	3	bat	mylu	mine	-74.49213	40.94704	2008
10611	hibernia mine	wf14nj009	gd18908	130	32.07526779	0.001012333	3	bat	mylu	mine	-74.49213	40.94704	2008
10614	hibernia mine	wf14nj017	gd18916	130	32.30135727	0.000867	3	bat	mylu	mine	-74.49213	40.94704	2008
10628	hibernia mine	wf12nj016	gd3578	135	24.23199844	0.222881197	1	bat	mylu	mine	-74.49213	40.94704	2008
10629	hibernia mine	wf12nj013	gd3575	135	27.57487106	0.022365165	1	bat	mylu	mine	-74.49213	40.94704	2008
10630	hibernia mine	wf12nj005	gd3567	135	28.74342728	0.0100122	1	bat	mylu	mine	-74.49213	40.94704	2008
10631	hibernia mine	wf12nj003	gd3565	135	29.0487175	0.008115974	1	bat	mylu	mine	-74.49213	40.94704	2008
10632	hibernia mine	wf12nj006	gd3568	135	29.28205681	0.006912629	1	bat	mylu	mine	-74.49213	40.94704	2008
10633	hibernia mine	wf12nj015	gd3577	135	29.55204773	0.00574114	1	bat	mylu	mine	-74.49213	40.94704	2008
10634	hibernia mine	wf12nj007	gd3569	135	29.55244255	0.005739581	1	bat	mylu	mine	-74.49213	40.94704	2008
10635	hibernia mine	wf12nj004	gd3566	135	29.73179054	0.005073524	1	bat	mylu	mine	-74.49213	40.94704	2008
10636	hibernia mine	wf12nj014	gd3576	135	31.7520504	0.001264349	1	bat	mylu	mine	-74.49213	40.94704	2008
10637	hibernia mine	wf12nj008	gd3570	135	31.92176056	0.001125059	1	bat	mylu	mine	-74.49213	40.94704	2008
10638	hibernia mine	wf12nj012	gd3574	135	32.08420181	0.001006132	1	bat	mylu	mine	-74.49213	40.94704	2008
10639	hibernia mine	wf12nj002	gd3564	135	32.09149933	0.001001095	1	bat	mylu	mine	-74.49213	40.94704	2008
10640	hibernia mine	wf12nj010	gd3572	135	32.59176636	0.00071	1	bat	mylu	mine	-74.49213	40.94704	2008
10641	hibernia mine	wf12nj011	gd3573	135	32.75705719	0.000633	1	bat	mylu	mine	-74.49213	40.94704	2008
10642	hibernia mine	wf12nj017	gd3579	135	33.07390213	0.000509	1	bat	mylu	mine	-74.49213	40.94704	2008
10644	hibernia mine	wf12nj009	gd3571	135	34.21541214	0.000232	1	bat	mylu	mine	-74.49213	40.94704	2008
10645	hibernia mine	wf12nj001	gd3563	135	35.16766357	0.000121	1	bat	mylu	mine	-74.49213	40.94704	2008
10650	hibernia mine	wf13nj019	gd10394	140	24.40402412	0.198011365	2	bat	mylu	mine	-74.49213	40.94704	2008
10651	hibernia mine	wf13nj019	gd10394	140	24.53558731	0.180880926	2	bat	mylu	mine	-74.49213	40.94704	2008
10652	hibernia mine	wf13nj025	gd10400	140	25.9876709	0.06662877	2	bat	mylu	mine	-74.49213	40.94704	2008
10653	hibernia mine	wf13nj025	gd10400	140	26.08587074	0.062277323	2	bat	mylu	mine	-74.49213	40.94704	2008
10654	hibernia mine	wf13nj021	gd10396	140	26.40532875	0.049993005	2	bat	mylu	mine	-74.49213	40.94704	2008
10655	hibernia mine	wf13nj028	gd10403	140	26.65651131	0.042061244	2	bat	mylu	mine	-74.49213	40.94704	2008
10656	hibernia mine	wf13nj021	gd10396	140	26.65788269	0.042021591	2	bat	mylu	mine	-74.49213	40.94704	2008
10657	hibernia mine	wf13nj026	gd10401	140	27.05242157	0.032035054	2	bat	mylu	mine	-74.49213	40.94704	2008
10658	hibernia mine	wf13nj029	gd10404	140	27.13077927	0.03035431	2	bat	mylu	mine	-74.49213	40.94704	2008
10659	hibernia mine	wf13nj028	gd10403	140	27.22377777	0.028473583	2	bat	mylu	mine	-74.49213	40.94704	2008
10660	hibernia mine	wf13nj022	gd10397	140	27.49489784	0.023629784	2	bat	mylu	mine	-74.49213	40.94704	2008
10661	hibernia mine	wf13nj029	gd10404	140	27.61542892	0.021749919	2	bat	mylu	mine	-74.49213	40.94704	2008
10662	hibernia mine	wf13nj022	gd10397	140	27.61610031	0.021739878	2	bat	mylu	mine	-74.49213	40.94704	2008
10663	hibernia mine	wf13nj024	gd10399	140	27.72927666	0.020111841	2	bat	mylu	mine	-74.49213	40.94704	2008
10664	hibernia mine	wf13nj024	gd10399	140	27.74994659	0.01982795	2	bat	mylu	mine	-74.49213	40.94704	2008
10665	hibernia mine	wf13nj023	gd10398	140	27.76675415	0.019600063	2	bat	mylu	mine	-74.49213	40.94704	2008
10666	hibernia mine	wf13nj023	gd10398	140	27.78489304	0.019357063	2	bat	mylu	mine	-74.49213	40.94704	2008
10667	hibernia mine	wf13nj030	gd10405	140	27.89536667	0.017940786	2	bat	mylu	mine	-74.49213	40.94704	2008
10668	hibernia mine	wf13nj030	gd10405	140	27.89587402	0.017934527	2	bat	mylu	mine	-74.49213	40.94704	2008
10669	hibernia mine	wf13nj018	gd10393	140	27.91190147	0.017737916	2	bat	mylu	mine	-74.49213	40.94704	2008
10670	hibernia mine	wf13nj018	gd10393	140	27.98335075	0.016887331	2	bat	mylu	mine	-74.49213	40.94704	2008
10671	hibernia mine	wf13nj017	gd10392	140	28.41353607	0.012562225	2	bat	mylu	mine	-74.49213	40.94704	2008
10672	hibernia mine	wf13nj017	gd10392	140	28.60102272	0.011042442	2	bat	mylu	mine	-74.49213	40.94704	2008
10675	hibernia mine	wf13nj020	gd10395	140	28.73811722	0.010048832	2	bat	mylu	mine	-74.49213	40.94704	2008
10676	hibernia mine	wf13nj020	gd10395	140	28.79281616	0.009677814	2	bat	mylu	mine	-74.49213	40.94704	2008
10677	hibernia mine	wf13nj027	gd10402	140	29.39075279	0.006414698	2	bat	mylu	mine	-74.49213	40.94704	2008
10678	hibernia mine	wf13nj027	gd10402	140	29.49581718	0.005967521	2	bat	mylu	mine	-74.49213	40.94704	2008
10679	hibernia mine	wf13nj016	gd10391	140	29.56862068	0.005676072	2	bat	mylu	mine	-74.49213	40.94704	2008
10680	hibernia mine	wf13nj016	gd10391	140	29.58014679	0.005631253	2	bat	mylu	mine	-74.49213	40.94704	2008
10685	hibernia mine	wf13nj026	gd10401	140	32.00146103	0.001065048	2	bat	mylu	mine	-74.49213	40.94704	2008
10700	hibernia mine	wf16nj020	gd32878	141	25.95275688	0.068248084	5	bat	mylu	mine	-74.49213	40.94704	2008
10701	hibernia mine	wf16nj020	gd32878	141	26.11141777	0.061192635	5	bat	mylu	mine	-74.49213	40.94704	2008
10702	hibernia mine	wf16nj031	gd32889	141	27.25214195	0.027923501	5	bat	mylu	mine	-74.49213	40.94704	2008
10703	hibernia mine	wf16nj031	gd32889	141	27.85343742	0.018465691	5	bat	mylu	mine	-74.49213	40.94704	2008
10704	hibernia mine	wf16nj029	gd32887	141	27.92360497	0.017595711	5	bat	mylu	mine	-74.49213	40.94704	2008
10705	hibernia mine	wf16nj029	gd32887	141	27.96905518	0.017054188	5	bat	mylu	mine	-74.49213	40.94704	2008
10706	hibernia mine	wf16nj028	gd32886	141	28.33939934	0.013219373	5	bat	mylu	mine	-74.49213	40.94704	2008
10707	hibernia mine	wf16nj028	gd32886	141	28.39856529	0.01269224	5	bat	mylu	mine	-74.49213	40.94704	2008
10708	hibernia mine	wf16nj030	gd32888	141	28.60763931	0.010992305	5	bat	mylu	mine	-74.49213	40.94704	2008
10709	hibernia mine	wf16nj030	gd32888	141	28.74012566	0.010034961	5	bat	mylu	mine	-74.49213	40.94704	2008
10710	hibernia mine	wf16nj011	gd32869	141	29.03761292	0.008178197	5	bat	mylu	mine	-74.49213	40.94704	2008
10711	hibernia mine	wf16nj021	gd32879	141	29.13707161	0.007637473	5	bat	mylu	mine	-74.49213	40.94704	2008
10712	hibernia mine	wf16nj011	gd32869	141	29.30205536	0.0068182	5	bat	mylu	mine	-74.49213	40.94704	2008
10713	hibernia mine	wf16nj027	gd32885	141	29.32659912	0.006704072	5	bat	mylu	mine	-74.49213	40.94704	2008
10714	hibernia mine	wf16nj021	gd32879	141	29.33535576	0.006663817	5	bat	mylu	mine	-74.49213	40.94704	2008
10715	hibernia mine	wf16nj025	gd32883	141	29.35555458	0.006571882	5	bat	mylu	mine	-74.49213	40.94704	2008
10716	hibernia mine	wf16nj025	gd32883	141	29.51733971	0.005879837	5	bat	mylu	mine	-74.49213	40.94704	2008
10717	hibernia mine	wf16nj027	gd32885	141	29.72818184	0.005086132	5	bat	mylu	mine	-74.49213	40.94704	2008
10718	hibernia mine	wf16nj022	gd32880	141	30.02549362	0.004145548	5	bat	mylu	mine	-74.49213	40.94704	2008
10719	hibernia mine	wf16nj022	gd32880	141	30.14793396	0.003810742	5	bat	mylu	mine	-74.49213	40.94704	2008
10720	hibernia mine	wf16nj023	gd32881	141	31.2793541	0.001750086	5	bat	mylu	mine	-74.49213	40.94704	2008
10721	hibernia mine	wf16nj001	gd32860	141	31.38066483	0.001632294	5	bat	mylu	mine	-74.49213	40.94704	2008
10722	hibernia mine	wf16nj017	gd32875	141	31.38936615	0.001622554	5	bat	mylu	mine	-74.49213	40.94704	2008
10723	hibernia mine	wf16nj023	gd32881	141	31.49772835	0.001506024	5	bat	mylu	mine	-74.49213	40.94704	2008
10724	hibernia mine	wf16nj008	gd32866	141	31.5077095	0.001495721	5	bat	mylu	mine	-74.49213	40.94704	2008
10725	hibernia mine	wf16nj001	gd32860	141	31.58937073	0.00141403	5	bat	mylu	mine	-74.49213	40.94704	2008
10726	hibernia mine	wf16nj019	gd32877	141	31.70685196	0.00130427	5	bat	mylu	mine	-74.49213	40.94704	2008
10727	hibernia mine	wf16nj017	gd32875	141	31.9274807	0.001120642	5	bat	mylu	mine	-74.49213	40.94704	2008
10728	hibernia mine	wf16nj019	gd32877	141	31.9957943	0.001069207	5	bat	mylu	mine	-74.49213	40.94704	2008
10729	hibernia mine	wf16nj008	gd32866	141	32.09525681	0.000999	5	bat	mylu	mine	-74.49213	40.94704	2008
10730	hibernia mine	wf16nj024	gd32882	141	32.36887741	0.000827	5	bat	mylu	mine	-74.49213	40.94704	2008
10731	hibernia mine	wf16nj024	gd32882	141	32.44839859	0.000783	5	bat	mylu	mine	-74.49213	40.94704	2008
10732	hibernia mine	wf16nj004	gd32863	141	33.25135422	0.000451	5	bat	mylu	mine	-74.49213	40.94704	2008
10733	hibernia mine	wf16nj026	gd32884	141	33.2538414	0.00045	5	bat	mylu	mine	-74.49213	40.94704	2008
10734	hibernia mine	wf16nj026	gd32884	141	33.4270134	4e-04	5	bat	mylu	mine	-74.49213	40.94704	2008
10735	hibernia mine	wf16nj018	gd32876	141	33.69178391	0.000333	5	bat	mylu	mine	-74.49213	40.94704	2008
10737	hibernia mine	wf16nj004	gd32863	141	33.84617233	0.000299	5	bat	mylu	mine	-74.49213	40.94704	2008
10739	hibernia mine	wf16nj018	gd32876	141	34.195858	0.000235	5	bat	mylu	mine	-74.49213	40.94704	2008
10740	hibernia mine	wf16nj014	gd32872	141	36.18612671	5.99e-05	5	bat	mylu	mine	-74.49213	40.94704	2008
10743	hibernia mine	wf16nj014	gd32872	141	36.62581635	4.43e-05	5	bat	mylu	mine	-74.49213	40.94704	2008
10834	hidden springs	wf13ar028	gd9938	125	undetermined	NA	2	bat	mylu	cave	-92.17972	36.01333	2015
10835	hidden springs	wf13ar028	gd9938	125	undetermined	NA	2	bat	mylu	cave	-92.17972	36.01333	2015
10836	hidden springs	wf13ar029	gd9939	125	undetermined	NA	2	bat	mylu	cave	-92.17972	36.01333	2015
10837	hidden springs	wf13ar029	gd9939	125	undetermined	NA	2	bat	mylu	cave	-92.17972	36.01333	2015
10838	hidden springs	wf13ar030	gd9940	125	undetermined	NA	2	bat	mylu	cave	-92.17972	36.01333	2015
10839	hidden springs	wf13ar030	gd9940	125	undetermined	NA	2	bat	mylu	cave	-92.17972	36.01333	2015
10840	hidden springs	wf13ar031	gd9941	125	undetermined	NA	2	bat	mylu	cave	-92.17972	36.01333	2015
10841	hidden springs	wf13ar031	gd9941	125	undetermined	NA	2	bat	mylu	cave	-92.17972	36.01333	2015
10842	hidden springs	wf13ar033	gd9943	125	undetermined	NA	2	bat	mylu	cave	-92.17972	36.01333	2015
10843	hidden springs	wf13ar033	gd9943	125	undetermined	NA	2	bat	mylu	cave	-92.17972	36.01333	2015
10844	hidden springs	wf13ar034	gd9944	125	undetermined	NA	2	bat	mylu	cave	-92.17972	36.01333	2015
10845	hidden springs	wf13ar034	gd9944	125	undetermined	NA	2	bat	mylu	cave	-92.17972	36.01333	2015
10846	hidden springs	wf13ar036	gd9946	125	undetermined	NA	2	bat	mylu	cave	-92.17972	36.01333	2015
10847	hidden springs	wf13ar036	gd9946	125	undetermined	NA	2	bat	mylu	cave	-92.17972	36.01333	2015
10848	hidden springs	wf13ar037	gd9947	125	undetermined	NA	2	bat	mylu	cave	-92.17972	36.01333	2015
10849	hidden springs	wf13ar037	gd9947	125	undetermined	NA	2	bat	mylu	cave	-92.17972	36.01333	2015
10850	hidden springs	wf13ar038	gd9948	125	undetermined	NA	2	bat	mylu	cave	-92.17972	36.01333	2015
10851	hidden springs	wf13ar038	gd9948	125	undetermined	NA	2	bat	mylu	cave	-92.17972	36.01333	2015
10852	hidden springs	wf13ar039	gd9949	125	undetermined	NA	2	bat	mylu	cave	-92.17972	36.01333	2015
10853	hidden springs	wf13ar039	gd9949	125	undetermined	NA	2	bat	mylu	cave	-92.17972	36.01333	2015
10854	hidden springs	wf13ar041	gd9951	125	undetermined	NA	2	bat	mylu	cave	-92.17972	36.01333	2015
10855	hidden springs	wf13ar041	gd9951	125	undetermined	NA	2	bat	mylu	cave	-92.17972	36.01333	2015
10856	hidden springs	wf13ar043	gd9953	125	undetermined	NA	2	bat	mylu	cave	-92.17972	36.01333	2015
10857	hidden springs	wf13ar043	gd9953	125	undetermined	NA	2	bat	mylu	cave	-92.17972	36.01333	2015
10880	hidden springs	wf14ar050	gd16685	130	undetermined	NA	3	bat	mylu	cave	-92.17972	36.01333	2015
10881	hidden springs	wf14ar050	gd16685	130	undetermined	NA	3	bat	mylu	cave	-92.17972	36.01333	2015
10886	hidden springs	wf14ar053	gd16688	130	undetermined	NA	3	bat	mylu	cave	-92.17972	36.01333	2015
10887	hidden springs	wf14ar053	gd16688	130	undetermined	NA	3	bat	mylu	cave	-92.17972	36.01333	2015
10888	hidden springs	wf14ar054	gd16689	130	undetermined	NA	3	bat	mylu	cave	-92.17972	36.01333	2015
10889	hidden springs	wf14ar054	gd16689	130	undetermined	NA	3	bat	mylu	cave	-92.17972	36.01333	2015
10892	hidden springs	wf14ar056	gd16691	130	undetermined	NA	3	bat	mylu	cave	-92.17972	36.01333	2015
10893	hidden springs	wf14ar056	gd16691	130	undetermined	NA	3	bat	mylu	cave	-92.17972	36.01333	2015
10900	hidden springs	wf14ar060	gd16695	130	undetermined	NA	3	bat	mylu	cave	-92.17972	36.01333	2015
10901	hidden springs	wf14ar060	gd16695	130	undetermined	NA	3	bat	mylu	cave	-92.17972	36.01333	2015
10904	hidden springs	wf14ar062	gd16697	130	undetermined	NA	3	bat	mylu	cave	-92.17972	36.01333	2015
10905	hidden springs	wf14ar062	gd16697	130	undetermined	NA	3	bat	mylu	cave	-92.17972	36.01333	2015
10906	hidden springs	wf14ar063	gd16698	130	undetermined	NA	3	bat	mylu	cave	-92.17972	36.01333	2015
10907	hidden springs	wf14ar063	gd16698	130	undetermined	NA	3	bat	mylu	cave	-92.17972	36.01333	2015
10910	hidden springs	wf14ar065	gd16700	130	undetermined	NA	3	bat	mylu	cave	-92.17972	36.01333	2015
10911	hidden springs	wf14ar065	gd16700	130	undetermined	NA	3	bat	mylu	cave	-92.17972	36.01333	2015
10912	hidden springs	wf14ar066	gd16701	130	undetermined	NA	3	bat	mylu	cave	-92.17972	36.01333	2015
10913	hidden springs	wf14ar066	gd16701	130	undetermined	NA	3	bat	mylu	cave	-92.17972	36.01333	2015
10918	hidden springs	wf14ar069	gd16704	130	undetermined	NA	3	bat	mylu	cave	-92.17972	36.01333	2015
10919	hidden springs	wf14ar069	gd16704	130	undetermined	NA	3	bat	mylu	cave	-92.17972	36.01333	2015
10922	hidden springs	wf14ar071	gd16706	130	undetermined	NA	3	bat	mylu	cave	-92.17972	36.01333	2015
10923	hidden springs	wf14ar071	gd16706	130	undetermined	NA	3	bat	mylu	cave	-92.17972	36.01333	2015
10930	hidden springs	wf15ar340	gd23823	131	25.67528343	0.0825982	4	bat	mylu	cave	-92.17972	36.01333	2015
10931	hidden springs	wf15ar340	gd23823	131	25.98623657	0.06669453	4	bat	mylu	cave	-92.17972	36.01333	2015
10938	hidden springs	wf15ar344	gd23822	131	27.8463707	0.01855566	4	bat	mylu	cave	-92.17972	36.01333	2015
10939	hidden springs	wf15ar344	gd23822	131	27.85635948	0.01842862	4	bat	mylu	cave	-92.17972	36.01333	2015
10964	hidden springs	wf15ar337	gd23817	131	undetermined	NA	4	bat	mylu	cave	-92.17972	36.01333	2015
10965	hidden springs	wf15ar337	gd23817	131	undetermined	NA	4	bat	mylu	cave	-92.17972	36.01333	2015
10972	hidden springs	wf12ar129	gd4566	132	undetermined	NA	1	bat	mylu	cave	-92.17972	36.01333	2015
10973	hidden springs	wf12ar130	gd4562	132	undetermined	NA	1	bat	mylu	cave	-92.17972	36.01333	2015
10974	hidden springs	wf12ar131	gd4568	132	undetermined	NA	1	bat	mylu	cave	-92.17972	36.01333	2015
10975	hidden springs	wf12ar132	gd4572	132	undetermined	NA	1	bat	mylu	cave	-92.17972	36.01333	2015
10976	hidden springs	wf12ar133	gd4571	132	undetermined	NA	1	bat	mylu	cave	-92.17972	36.01333	2015
10977	hidden springs	wf12ar134	gd4570	132	undetermined	NA	1	bat	mylu	cave	-92.17972	36.01333	2015
10978	hidden springs	wf12ar135	gd4567	132	undetermined	NA	1	bat	mylu	cave	-92.17972	36.01333	2015
10979	hidden springs	wf12ar138	gd4564	132	undetermined	NA	1	bat	mylu	cave	-92.17972	36.01333	2015
10980	hidden springs	wf12ar139	gd4569	132	undetermined	NA	1	bat	mylu	cave	-92.17972	36.01333	2015
10981	hooper cave	wf13ny124	gd11025	117	28.19019508	0.014647973	2	bat	mylu	mine	-73.48694	43.56083	2008
10982	hooper cave	wf13ny128	gd11029	117	28.71334076	0.010221537	2	bat	mylu	mine	-73.48694	43.56083	2008
10983	hooper cave	wf13ny124	gd11025	117	29.00616455	0.008357012	2	bat	mylu	mine	-73.48694	43.56083	2008
10984	hooper cave	wf13ny128	gd11029	117	29.77570724	0.004922571	2	bat	mylu	mine	-73.48694	43.56083	2008
10985	hooper cave	wf13ny129	gd11030	117	30.80805016	0.002420114	2	bat	mylu	mine	-73.48694	43.56083	2008
10986	hooper cave	wf13ny130	gd11031	117	30.8549614	0.002343277	2	bat	mylu	mine	-73.48694	43.56083	2008
10987	hooper cave	wf13ny130	gd11031	117	31.61338615	0.001390866	2	bat	mylu	mine	-73.48694	43.56083	2008
10988	hooper cave	wf13ny129	gd11030	117	31.65910721	0.00134781	2	bat	mylu	mine	-73.48694	43.56083	2008
10989	hooper cave	wf13ny127	gd11028	117	32.08843994	0.001003203	2	bat	mylu	mine	-73.48694	43.56083	2008
10990	hooper cave	wf13ny126	gd11027	117	32.32499695	0.000853	2	bat	mylu	mine	-73.48694	43.56083	2008
10991	hooper cave	wf13ny126	gd11027	117	32.73927307	0.000641	2	bat	mylu	mine	-73.48694	43.56083	2008
10992	hooper cave	wf13ny127	gd11028	117	32.89479446	0.000576	2	bat	mylu	mine	-73.48694	43.56083	2008
10993	hooper cave	wf13ny125	gd11026	117	33.79058075	0.000311	2	bat	mylu	mine	-73.48694	43.56083	2008
10994	hooper cave	wf13ny123	gd11024	117	34.53348923	0.000187	2	bat	mylu	mine	-73.48694	43.56083	2008
10995	hooper cave	wf13ny123	gd11024	117	34.7350769	0.000162	2	bat	mylu	mine	-73.48694	43.56083	2008
10996	hooper cave	wf13ny122	gd11023	117	35.6258316	8.81e-05	2	bat	mylu	mine	-73.48694	43.56083	2008
10997	hooper cave	wf13ny122	gd11023	117	36.64580154	4.37e-05	2	bat	mylu	mine	-73.48694	43.56083	2008
10998	hooper cave	wf13ny125	gd11026	117	36.96508026	3.51e-05	2	bat	mylu	mine	-73.48694	43.56083	2008
10999	hooper cave	wf12ny056	gd4803	147	29.62907028	0.005444924	1	bat	mylu	mine	-73.48694	43.56083	2008
11000	hooper cave	wf12ny056	gd4803	147	30.37871933	0.003251434	1	bat	mylu	mine	-73.48694	43.56083	2008
11001	hooper cave	wf12ny060	gd4807	147	30.55866241	0.002872941	1	bat	mylu	mine	-73.48694	43.56083	2008
11002	hooper cave	wf12ny061	gd4808	147	30.90411568	0.002265382	1	bat	mylu	mine	-73.48694	43.56083	2008
11003	hooper cave	wf12ny058	gd4805	147	31.29028511	0.001736978	1	bat	mylu	mine	-73.48694	43.56083	2008
11004	hooper cave	wf12ny065	gd4812	147	32.65032196	0.000682	1	bat	mylu	mine	-73.48694	43.56083	2008
11005	hooper cave	wf12ny059	gd4806	147	32.71169662	0.000653	1	bat	mylu	mine	-73.48694	43.56083	2008
11006	hooper cave	wf12ny057	gd4804	147	32.71896362	0.00065	1	bat	mylu	mine	-73.48694	43.56083	2008
11007	hooper cave	wf12ny057	gd4804	147	32.90583038	0.000572	1	bat	mylu	mine	-73.48694	43.56083	2008
11008	hooper cave	wf12ny063	gd4810	147	32.91410065	0.000569	1	bat	mylu	mine	-73.48694	43.56083	2008
11009	hooper cave	wf12ny059	gd4806	147	33.02886963	0.000525	1	bat	mylu	mine	-73.48694	43.56083	2008
11010	hooper cave	wf12ny064	gd4811	147	33.28840637	0.00044	1	bat	mylu	mine	-73.48694	43.56083	2008
11011	hooper cave	wf12ny063	gd4810	147	33.94764328	0.000279	1	bat	mylu	mine	-73.48694	43.56083	2008
11012	hooper cave	wf12ny058	gd4805	147	undetermined	NA	1	bat	mylu	mine	-73.48694	43.56083	2008
11013	hooper cave	wf12ny060	gd4807	147	undetermined	NA	1	bat	mylu	mine	-73.48694	43.56083	2008
11014	hooper cave	wf12ny061	gd4808	147	undetermined	NA	1	bat	mylu	mine	-73.48694	43.56083	2008
11015	hooper cave	wf12ny062	gd4809	147	undetermined	NA	1	bat	mylu	mine	-73.48694	43.56083	2008
11016	hooper cave	wf12ny062	gd4809	147	undetermined	NA	1	bat	mylu	mine	-73.48694	43.56083	2008
11017	hooper cave	wf12ny064	gd4811	147	undetermined	NA	1	bat	mylu	mine	-73.48694	43.56083	2008
11018	hooper cave	wf12ny065	gd4812	147	undetermined	NA	1	bat	mylu	mine	-73.48694	43.56083	2008
11019	hooper cave	wf16ny016	gd33385	151	32.20280075	0.000927	5	bat	mylu	mine	-73.48694	43.56083	2008
11020	hooper cave	wf16ny006	gd33375	151	32.44329453	0.000786	5	bat	mylu	mine	-73.48694	43.56083	2008
11021	hooper cave	wf16ny016	gd33385	151	32.5616188	0.000725	5	bat	mylu	mine	-73.48694	43.56083	2008
11022	hooper cave	wf16ny006	gd33375	151	32.67299271	0.000671	5	bat	mylu	mine	-73.48694	43.56083	2008
11023	hooper cave	wf16ny011	gd33380	151	33.58737946	0.000358	5	bat	mylu	mine	-73.48694	43.56083	2008
11024	hooper cave	wf16ny011	gd33380	151	33.61965561	0.00035	5	bat	mylu	mine	-73.48694	43.56083	2008
11033	hooper cave	wf16ny021	gd33390	151	36.44695663	5.01e-05	5	bat	mylu	mine	-73.48694	43.56083	2008
11034	hooper cave	wf16ny021	gd33390	151	36.46767426	4.94e-05	5	bat	mylu	mine	-73.48694	43.56083	2008
11037	hooper cave	wf16ny001	gd33370	151	37.12721634	3.14e-05	5	bat	mylu	mine	-73.48694	43.56083	2008
11038	hooper cave	wf16ny001	gd33370	151	37.38248444	2.63e-05	5	bat	mylu	mine	-73.48694	43.56083	2008
11069	howe cave	wf12ny069	gd2488	149	29.53334999	0.005815447	1	bat	mylu	cave	-74.39861	43.29666	2005
11070	howe cave	wf12ny072	gd2491	149	31.01158333	0.002103978	1	bat	mylu	cave	-74.39861	43.29666	2005
11071	howe cave	wf12ny070	gd2489	149	31.11843109	0.001954908	1	bat	mylu	cave	-74.39861	43.29666	2005
11072	howe cave	wf12ny071	gd2490	149	31.88193703	0.0011563	1	bat	mylu	cave	-74.39861	43.29666	2005
11073	howe cave	wf12ny073	gd2492	149	32.35228348	0.000837	1	bat	mylu	cave	-74.39861	43.29666	2005
11074	howe cave	wf12ny068	gd2487	149	32.56206512	0.000724	1	bat	mylu	cave	-74.39861	43.29666	2005
11075	howe cave	wf12ny067	gd2486	149	33.15260315	0.000483	1	bat	mylu	cave	-74.39861	43.29666	2005
11076	howe cave	wf12ny074	gd2493	149	34.43075562	2e-04	1	bat	mylu	cave	-74.39861	43.29666	2005
11077	howe cave	wf12ny066	gd2485	149	34.71566391	0.000165	1	bat	mylu	cave	-74.39861	43.29666	2005
11078	howe cave	wf12ny075	gd2494	149	35.23664856	0.000115	1	bat	mylu	cave	-74.39861	43.29666	2005
11578	iron mountain mine	wf12mi151	gd3696	117	undetermined	NA	1	bat	mylu	mine	-87.8703	46.0092	2014
11579	iron mountain mine	wf12mi152	gd3697	117	undetermined	NA	1	bat	mylu	mine	-87.8703	46.0092	2014
11580	iron mountain mine	wf12mi153	gd3698	117	undetermined	NA	1	bat	mylu	mine	-87.8703	46.0092	2014
11581	iron mountain mine	wf12mi154	gd3699	117	undetermined	NA	1	bat	mylu	mine	-87.8703	46.0092	2014
11582	iron mountain mine	wf12mi155	gd3700	117	undetermined	NA	1	bat	mylu	mine	-87.8703	46.0092	2014
11583	iron mountain mine	wf12mi156	gd3701	117	undetermined	NA	1	bat	mylu	mine	-87.8703	46.0092	2014
11584	iron mountain mine	wf12mi157	gd3702	117	undetermined	NA	1	bat	mylu	mine	-87.8703	46.0092	2014
11585	iron mountain mine	wf12mi158	gd3703	117	undetermined	NA	1	bat	mylu	mine	-87.8703	46.0092	2014
11586	iron mountain mine	wf12mi159	gd3704	117	undetermined	NA	1	bat	mylu	mine	-87.8703	46.0092	2014
11587	iron mountain mine	wf12mi160	gd3705	117	undetermined	NA	1	bat	mylu	mine	-87.8703	46.0092	2014
11588	iron mountain mine	wf12mi161	gd3706	117	undetermined	NA	1	bat	mylu	mine	-87.8703	46.0092	2014
11589	iron mountain mine	wf12mi162	gd3707	117	undetermined	NA	1	bat	mylu	mine	-87.8703	46.0092	2014
11590	iron mountain mine	wf12mi163	gd3708	117	undetermined	NA	1	bat	mylu	mine	-87.8703	46.0092	2014
11591	iron mountain mine	wf12mi164	gd3709	117	undetermined	NA	1	bat	mylu	mine	-87.8703	46.0092	2014
11592	iron mountain mine	wf12mi165	gd3710	117	undetermined	NA	1	bat	mylu	mine	-87.8703	46.0092	2014
11612	izaak walton	wf15wv046	gd24758	80	28.45462227	0.01221221	4	bat	mylu	cave	-79.8233	38.7849	2010
11613	izaak walton	wf15wv046	gd24758	80	28.52969933	0.01159763	4	bat	mylu	cave	-79.8233	38.7849	2010
11614	izaak walton	wf15wv043	gd24755	80	29.86898422	0.004616689	4	bat	mylu	cave	-79.8233	38.7849	2010
11615	izaak walton	wf15wv043	gd24755	80	29.91550255	0.00447132	4	bat	mylu	cave	-79.8233	38.7849	2010
11664	izaak walton	wf13wv076	gd7820	96	23.04240227	0.505126983	2	bat	mylu	cave	-79.8233	38.7849	2010
11665	izaak walton	wf13wv076	gd7820	96	23.09478378	0.487252911	2	bat	mylu	cave	-79.8233	38.7849	2010
11666	izaak walton	wf13wv074	gd7818	96	24.18232346	0.23062752	2	bat	mylu	cave	-79.8233	38.7849	2010
11667	izaak walton	wf13wv074	gd7818	96	24.2736187	0.216591617	2	bat	mylu	cave	-79.8233	38.7849	2010
11673	izaak walton	wf13wv082	gd7826	96	28.88895226	0.009058616	2	bat	mylu	cave	-79.8233	38.7849	2010
11675	izaak walton	wf13wv082	gd7826	96	28.94817734	0.008697042	2	bat	mylu	cave	-79.8233	38.7849	2010
11693	izaak walton	wf13wv078	gd7822	96	32.01746368	0.00105339	2	bat	mylu	cave	-79.8233	38.7849	2010
11698	izaak walton	wf13wv078	gd7822	96	32.7624054	0.000631	2	bat	mylu	cave	-79.8233	38.7849	2010
11701	izaak walton	wf13wv088	gd7832	96	33.63962555	0.000345	2	bat	mylu	cave	-79.8233	38.7849	2010
11704	izaak walton	wf13wv088	gd7832	96	33.97660446	0.000274	2	bat	mylu	cave	-79.8233	38.7849	2010
11734	jones adit	wf16mi021	gd30809	111	30.15701103	0.003787026	5	bat	mylu	mine	-87.875715	45.786405	2015
11735	jones adit	wf16mi021	gd30809	111	30.22195053	0.003621605	5	bat	mylu	mine	-87.875715	45.786405	2015
11736	jones adit	wf16mi004	gd30794	111	30.86709404	0.002323805	5	bat	mylu	mine	-87.875715	45.786405	2015
11737	jones adit	wf16mi004	gd30794	111	30.96635877	0.002170449	5	bat	mylu	mine	-87.875715	45.786405	2015
11738	jones adit	wf16mi003	gd30793	111	31.04951859	0.002049794	5	bat	mylu	mine	-87.875715	45.786405	2015
11739	jones adit	wf16mi001	gd30791	111	31.24115372	0.001796675	5	bat	mylu	mine	-87.875715	45.786405	2015
11740	jones adit	wf16mi003	gd30793	111	31.69987663	0.001310542	5	bat	mylu	mine	-87.875715	45.786405	2015
11741	jones adit	wf16mi001	gd30791	111	32.02984619	0.001044457	5	bat	mylu	mine	-87.875715	45.786405	2015
11742	jones adit	wf16mi002	gd30792	111	32.22180557	0.000915	5	bat	mylu	mine	-87.875715	45.786405	2015
11743	jones adit	wf16mi002	gd30792	111	32.599633	0.000706	5	bat	mylu	mine	-87.875715	45.786405	2015
11744	jones adit	wf16mi018	gd30806	111	33.03977585	0.000521	5	bat	mylu	mine	-87.875715	45.786405	2015
11745	jones adit	wf16mi019	gd30807	111	33.14025879	0.000487	5	bat	mylu	mine	-87.875715	45.786405	2015
11746	jones adit	wf16mi019	gd30807	111	33.9392395	0.000281	5	bat	mylu	mine	-87.875715	45.786405	2015
11747	jones adit	wf16mi018	gd30806	111	34.34296799	0.000213	5	bat	mylu	mine	-87.875715	45.786405	2015
11752	jones adit	wf16mi015	gd30803	111	36.11035156	6.31e-05	5	bat	mylu	mine	-87.875715	45.786405	2015
11754	jones adit	wf16mi016	gd30804	111	36.18501663	5.99e-05	5	bat	mylu	mine	-87.875715	45.786405	2015
11755	jones adit	wf16mi015	gd30803	111	36.41862488	5.1e-05	5	bat	mylu	mine	-87.875715	45.786405	2015
11757	jones adit	wf16mi016	gd30804	111	37.15791321	3.07e-05	5	bat	mylu	mine	-87.875715	45.786405	2015
11763	jones adit	wf16mi005	gd30795	111	undetermined	NA	5	bat	mylu	mine	-87.875715	45.786405	2015
11764	jones adit	wf16mi005	gd30795	111	undetermined	NA	5	bat	mylu	mine	-87.875715	45.786405	2015
11774	jones adit	wf15mi076	gd25017	113	23.96461105	0.2678804	4	bat	mylu	mine	-87.875715	45.786405	2015
11777	jones adit	wf15mi076	gd25017	113	24.2048378	0.2270838	4	bat	mylu	mine	-87.875715	45.786405	2015
11786	jones adit	wf15mi072	gd25013	113	28.3582077	0.01304947	4	bat	mylu	mine	-87.875715	45.786405	2015
11789	jones adit	wf15mi070	gd25011	113	28.90120888	0.008982575	4	bat	mylu	mine	-87.875715	45.786405	2015
11790	jones adit	wf15mi072	gd25013	113	28.9618721	0.00861551	4	bat	mylu	mine	-87.875715	45.786405	2015
11793	jones adit	wf15mi070	gd25011	113	29.1222477	0.007715739	4	bat	mylu	mine	-87.875715	45.786405	2015
11796	jones adit	wf15mi101	gd25042	113	29.70144653	0.00518052	4	bat	mylu	mine	-87.875715	45.786405	2015
11797	jones adit	wf15mi101	gd25042	113	29.90173149	0.004513871	4	bat	mylu	mine	-87.875715	45.786405	2015
11798	jones adit	wf15mi054	gd24995	113	30.02053452	0.004159711	4	bat	mylu	mine	-87.875715	45.786405	2015
11799	jones adit	wf15mi079	gd25020	113	30.06128883	0.004044735	4	bat	mylu	mine	-87.875715	45.786405	2015
11802	jones adit	wf15mi054	gd24995	113	30.33142853	0.003358927	4	bat	mylu	mine	-87.875715	45.786405	2015
11805	jones adit	wf15mi079	gd25020	113	30.65368652	0.002691185	4	bat	mylu	mine	-87.875715	45.786405	2015
11808	jones adit	wf15mi100	gd25041	113	32.81315994	0.000609	4	bat	mylu	mine	-87.875715	45.786405	2015
11809	jones adit	wf15mi100	gd25041	113	33.14254379	0.000486	4	bat	mylu	mine	-87.875715	45.786405	2015
11810	jones adit	wf15mi067	gd25008	113	33.46549606	0.000389	4	bat	mylu	mine	-87.875715	45.786405	2015
11811	jones adit	wf15mi067	gd25008	113	33.49213409	0.000382	4	bat	mylu	mine	-87.875715	45.786405	2015
11822	jones adit	wf14mi061	gd15738	113	undetermined	NA	3	bat	mylu	mine	-87.875715	45.786405	2015
11823	jones adit	wf14mi061	gd15738	113	undetermined	NA	3	bat	mylu	mine	-87.875715	45.786405	2015
11826	jones adit	wf14mi063	gd15740	113	undetermined	NA	3	bat	mylu	mine	-87.875715	45.786405	2015
11827	jones adit	wf14mi063	gd15740	113	undetermined	NA	3	bat	mylu	mine	-87.875715	45.786405	2015
11828	jones adit	wf14mi064	gd15741	113	undetermined	NA	3	bat	mylu	mine	-87.875715	45.786405	2015
11829	jones adit	wf14mi064	gd15741	113	undetermined	NA	3	bat	mylu	mine	-87.875715	45.786405	2015
11832	jones adit	wf14mi066	gd15743	113	undetermined	NA	3	bat	mylu	mine	-87.875715	45.786405	2015
11833	jones adit	wf14mi066	gd15743	113	undetermined	NA	3	bat	mylu	mine	-87.875715	45.786405	2015
11836	jones adit	wf14mi068	gd15745	113	undetermined	NA	3	bat	mylu	mine	-87.875715	45.786405	2015
11837	jones adit	wf14mi068	gd15745	113	undetermined	NA	3	bat	mylu	mine	-87.875715	45.786405	2015
11840	jones adit	wf14mi070	gd15747	113	undetermined	NA	3	bat	mylu	mine	-87.875715	45.786405	2015
11841	jones adit	wf14mi070	gd15747	113	undetermined	NA	3	bat	mylu	mine	-87.875715	45.786405	2015
11844	jones adit	wf14mi072	gd15749	113	undetermined	NA	3	bat	mylu	mine	-87.875715	45.786405	2015
11845	jones adit	wf14mi072	gd15749	113	undetermined	NA	3	bat	mylu	mine	-87.875715	45.786405	2015
11846	jones adit	wf14mi073	gd15750	113	undetermined	NA	3	bat	mylu	mine	-87.875715	45.786405	2015
11847	jones adit	wf14mi073	gd15750	113	undetermined	NA	3	bat	mylu	mine	-87.875715	45.786405	2015
11848	jones adit	wf14mi074	gd15751	113	undetermined	NA	3	bat	mylu	mine	-87.875715	45.786405	2015
11849	jones adit	wf14mi074	gd15751	113	undetermined	NA	3	bat	mylu	mine	-87.875715	45.786405	2015
11850	jones adit	wf14mi075	gd15752	113	undetermined	NA	3	bat	mylu	mine	-87.875715	45.786405	2015
11851	jones adit	wf14mi075	gd15752	113	undetermined	NA	3	bat	mylu	mine	-87.875715	45.786405	2015
11852	jones adit	wf14mi101	gd15723	113	undetermined	NA	3	bat	mylu	mine	-87.875715	45.786405	2015
11853	jones adit	wf14mi101	gd15723	113	undetermined	NA	3	bat	mylu	mine	-87.875715	45.786405	2015
11856	jones adit	wf14mi103	gd15725	113	undetermined	NA	3	bat	mylu	mine	-87.875715	45.786405	2015
11857	jones adit	wf14mi103	gd15725	113	undetermined	NA	3	bat	mylu	mine	-87.875715	45.786405	2015
11860	jones adit	wf14mi105	gd15727	113	undetermined	NA	3	bat	mylu	mine	-87.875715	45.786405	2015
11861	jones adit	wf14mi105	gd15727	113	undetermined	NA	3	bat	mylu	mine	-87.875715	45.786405	2015
11864	jones adit	wf14mi107	gd15729	113	undetermined	NA	3	bat	mylu	mine	-87.875715	45.786405	2015
11865	jones adit	wf14mi107	gd15729	113	undetermined	NA	3	bat	mylu	mine	-87.875715	45.786405	2015
11868	jones adit	wf14mi109	gd15731	113	undetermined	NA	3	bat	mylu	mine	-87.875715	45.786405	2015
11869	jones adit	wf14mi109	gd15731	113	undetermined	NA	3	bat	mylu	mine	-87.875715	45.786405	2015
11872	jones adit	wf14mi111	gd15733	113	undetermined	NA	3	bat	mylu	mine	-87.875715	45.786405	2015
11873	jones adit	wf14mi111	gd15733	113	undetermined	NA	3	bat	mylu	mine	-87.875715	45.786405	2015
11874	jones adit	wf14mi112	gd15734	113	undetermined	NA	3	bat	mylu	mine	-87.875715	45.786405	2015
11875	jones adit	wf14mi112	gd15734	113	undetermined	NA	3	bat	mylu	mine	-87.875715	45.786405	2015
11876	jones adit	wf14mi113	gd15735	113	undetermined	NA	3	bat	mylu	mine	-87.875715	45.786405	2015
11877	jones adit	wf14mi113	gd15735	113	undetermined	NA	3	bat	mylu	mine	-87.875715	45.786405	2015
11878	jones adit	wf14mi114	gd15736	113	undetermined	NA	3	bat	mylu	mine	-87.875715	45.786405	2015
11879	jones adit	wf14mi114	gd15736	113	undetermined	NA	3	bat	mylu	mine	-87.875715	45.786405	2015
12162	keel ridge adit	wf17mi005	gd39447	102	28.15779495	0.014978051	6	bat	mylu	mine	-88.027489	45.813925	2015
12163	keel ridge adit	wf17mi005	gd39447	102	28.23365593	0.014216607	6	bat	mylu	mine	-88.027489	45.813925	2015
12164	keel ridge adit	wf17mi011	gd39433	102	29.7377758	0.005052682	6	bat	mylu	mine	-88.027489	45.813925	2015
12165	keel ridge adit	wf17mi019	gd39441	102	29.78273392	0.004898839	6	bat	mylu	mine	-88.027489	45.813925	2015
12166	keel ridge adit	wf17mi019	gd39441	102	29.9168148	0.004467287	6	bat	mylu	mine	-88.027489	45.813925	2015
12167	keel ridge adit	wf17mi011	gd39433	102	29.9742527	0.00429425	6	bat	mylu	mine	-88.027489	45.813925	2015
12168	keel ridge adit	wf17mi004	gd39446	102	30.40352821	0.003196426	6	bat	mylu	mine	-88.027489	45.813925	2015
12169	keel ridge adit	wf17mi004	gd39446	102	30.56969452	0.002851225	6	bat	mylu	mine	-88.027489	45.813925	2015
12170	keel ridge adit	wf17mi001	gd39443	102	30.62635422	0.002742253	6	bat	mylu	mine	-88.027489	45.813925	2015
12171	keel ridge adit	wf17mi001	gd39443	102	30.67039299	0.002660439	6	bat	mylu	mine	-88.027489	45.813925	2015
12172	keel ridge adit	wf17mi020	gd39442	102	30.94360542	0.002204682	6	bat	mylu	mine	-88.027489	45.813925	2015
12173	keel ridge adit	wf17mi018	gd39440	102	30.94571304	0.002201489	6	bat	mylu	mine	-88.027489	45.813925	2015
12174	keel ridge adit	wf17mi020	gd39442	102	30.99376678	0.002129919	6	bat	mylu	mine	-88.027489	45.813925	2015
12175	keel ridge adit	wf17mi018	gd39440	102	31.0522728	0.002045915	6	bat	mylu	mine	-88.027489	45.813925	2015
12176	keel ridge adit	wf17mi017	gd39439	102	31.27297592	0.00175778	6	bat	mylu	mine	-88.027489	45.813925	2015
12177	keel ridge adit	wf17mi017	gd39439	102	31.36729622	0.001647371	6	bat	mylu	mine	-88.027489	45.813925	2015
12180	keel ridge adit	wf17mi008	gd39450	102	33.3904686	0.00041	6	bat	mylu	mine	-88.027489	45.813925	2015
12181	keel ridge adit	wf17mi008	gd39450	102	33.45869827	0.000391	6	bat	mylu	mine	-88.027489	45.813925	2015
12184	keel ridge adit	wf17mi021	gd39432	102	33.86301422	0.000296	6	bat	mylu	mine	-88.027489	45.813925	2015
12185	keel ridge adit	wf17mi021	gd39432	102	34.26071167	0.000225	6	bat	mylu	mine	-88.027489	45.813925	2015
12195	keel ridge adit	wf17mi014	gd39436	102	36.91825104	3.62e-05	6	bat	mylu	mine	-88.027489	45.813925	2015
12197	keel ridge adit	wf17mi014	gd39436	102	37.5308342	2.38e-05	6	bat	mylu	mine	-88.027489	45.813925	2015
12204	keel ridge adit	wf16mi031	gd30818	111	24.58381081	0.174980086	5	bat	mylu	mine	-88.027489	45.813925	2015
12205	keel ridge adit	wf16mi033	gd30820	111	24.92298698	0.138572865	5	bat	mylu	mine	-88.027489	45.813925	2015
12206	keel ridge adit	wf16mi038	gd30825	111	25.39818954	0.099939526	5	bat	mylu	mine	-88.027489	45.813925	2015
12207	keel ridge adit	wf16mi033	gd30820	111	25.68738556	0.081913542	5	bat	mylu	mine	-88.027489	45.813925	2015
12208	keel ridge adit	wf16mi031	gd30818	111	25.91089249	0.070241726	5	bat	mylu	mine	-88.027489	45.813925	2015
12209	keel ridge adit	wf16mi038	gd30825	111	25.96638452	0.067611403	5	bat	mylu	mine	-88.027489	45.813925	2015
12210	keel ridge adit	wf16mi032	gd30819	111	25.97089958	0.067401773	5	bat	mylu	mine	-88.027489	45.813925	2015
12211	keel ridge adit	wf16mi040	gd30827	111	26.06642151	0.063115981	5	bat	mylu	mine	-88.027489	45.813925	2015
12212	keel ridge adit	wf16mi032	gd30819	111	26.58586311	0.044155461	5	bat	mylu	mine	-88.027489	45.813925	2015
12213	keel ridge adit	wf16mi039	gd30826	111	27.49071884	0.023697798	5	bat	mylu	mine	-88.027489	45.813925	2015
12214	keel ridge adit	wf16mi040	gd30827	111	27.49501228	0.023627924	5	bat	mylu	mine	-88.027489	45.813925	2015
12215	keel ridge adit	wf16mi035	gd30822	111	28.78100204	0.00975677	5	bat	mylu	mine	-88.027489	45.813925	2015
12216	keel ridge adit	wf16mi039	gd30826	111	28.87296867	0.009158747	5	bat	mylu	mine	-88.027489	45.813925	2015
12217	keel ridge adit	wf16mi035	gd30822	111	28.89232445	0.00903763	5	bat	mylu	mine	-88.027489	45.813925	2015
12219	keel ridge adit	wf16mi037	gd30824	111	29.3497715	0.006598074	5	bat	mylu	mine	-88.027489	45.813925	2015
12220	keel ridge adit	wf16mi034	gd30821	111	29.53990364	0.005789293	5	bat	mylu	mine	-88.027489	45.813925	2015
12223	keel ridge adit	wf16mi034	gd30821	111	30.73552704	0.002543889	5	bat	mylu	mine	-88.027489	45.813925	2015
12224	keel ridge adit	wf16mi037	gd30824	111	30.75001144	0.002518672	5	bat	mylu	mine	-88.027489	45.813925	2015
12227	keel ridge adit	wf16mi036	gd30823	111	31.41530609	0.001593863	5	bat	mylu	mine	-88.027489	45.813925	2015
12228	keel ridge adit	wf16mi036	gd30823	111	31.55064774	0.001452196	5	bat	mylu	mine	-88.027489	45.813925	2015
12246	keel ridge adit	wf15mi050	gd24991	113	29.98641205	0.004258488	4	bat	mylu	mine	-88.027489	45.813925	2015
12247	keel ridge adit	wf15mi050	gd24991	113	30.13284683	0.00385049	4	bat	mylu	mine	-88.027489	45.813925	2015
12252	keel ridge adit	wf15mi037	gd24978	113	34.19709778	0.000235	4	bat	mylu	mine	-88.027489	45.813925	2015
12253	keel ridge adit	wf15mi037	gd24978	113	34.35533905	0.000211	4	bat	mylu	mine	-88.027489	45.813925	2015
12254	keel ridge adit	wf15mi047	gd24988	113	34.59000397	0.00018	4	bat	mylu	mine	-88.027489	45.813925	2015
12255	keel ridge adit	wf15mi041	gd24982	113	34.61138535	0.000177	4	bat	mylu	mine	-88.027489	45.813925	2015
12256	keel ridge adit	wf15mi036	gd24977	113	34.68730164	0.000168	4	bat	mylu	mine	-88.027489	45.813925	2015
12257	keel ridge adit	wf15mi047	gd24988	113	34.9671936	0.000139	4	bat	mylu	mine	-88.027489	45.813925	2015
12258	keel ridge adit	wf15mi036	gd24977	113	35.05501556	0.00013	4	bat	mylu	mine	-88.027489	45.813925	2015
12259	keel ridge adit	wf15mi053	gd24994	113	35.17482376	0.00012	4	bat	mylu	mine	-88.027489	45.813925	2015
12260	keel ridge adit	wf15mi041	gd24982	113	35.22454834	0.000116	4	bat	mylu	mine	-88.027489	45.813925	2015
12261	keel ridge adit	wf15mi040	gd24981	113	35.23199463	0.000115	4	bat	mylu	mine	-88.027489	45.813925	2015
12262	keel ridge adit	wf15mi053	gd24994	113	35.7417984	8.13e-05	4	bat	mylu	mine	-88.027489	45.813925	2015
12263	keel ridge adit	wf15mi040	gd24981	113	36.04470444	6.6e-05	4	bat	mylu	mine	-88.027489	45.813925	2015
12266	keel ridge adit	wf15mi042	gd24983	113	37.64740372	2.19e-05	4	bat	mylu	mine	-88.027489	45.813925	2015
12268	keel ridge adit	wf15mi042	gd24983	113	39.23607635	7.35e-06	4	bat	mylu	mine	-88.027489	45.813925	2015
12269	keel ridge adit	wf15mi046	gd24987	113	39.25128174	7.28e-06	4	bat	mylu	mine	-88.027489	45.813925	2015
12273	keel ridge adit	wf15mi046	gd24987	113	39.60366058	5.71e-06	4	bat	mylu	mine	-88.027489	45.813925	2015
12275	keel ridge adit	wf14mi021	gd15663	113	undetermined	NA	3	bat	mylu	mine	-88.027489	45.813925	2015
12276	keel ridge adit	wf14mi021	gd15663	113	undetermined	NA	3	bat	mylu	mine	-88.027489	45.813925	2015
12277	keel ridge adit	wf14mi022	gd15664	113	undetermined	NA	3	bat	mylu	mine	-88.027489	45.813925	2015
12278	keel ridge adit	wf14mi022	gd15664	113	undetermined	NA	3	bat	mylu	mine	-88.027489	45.813925	2015
12281	keel ridge adit	wf14mi024	gd15666	113	undetermined	NA	3	bat	mylu	mine	-88.027489	45.813925	2015
12282	keel ridge adit	wf14mi024	gd15666	113	undetermined	NA	3	bat	mylu	mine	-88.027489	45.813925	2015
12285	keel ridge adit	wf14mi026	gd15668	113	undetermined	NA	3	bat	mylu	mine	-88.027489	45.813925	2015
12286	keel ridge adit	wf14mi026	gd15668	113	undetermined	NA	3	bat	mylu	mine	-88.027489	45.813925	2015
12287	keel ridge adit	wf14mi027	gd15669	113	undetermined	NA	3	bat	mylu	mine	-88.027489	45.813925	2015
12288	keel ridge adit	wf14mi027	gd15669	113	undetermined	NA	3	bat	mylu	mine	-88.027489	45.813925	2015
12291	keel ridge adit	wf14mi029	gd15671	113	undetermined	NA	3	bat	mylu	mine	-88.027489	45.813925	2015
12292	keel ridge adit	wf14mi029	gd15671	113	undetermined	NA	3	bat	mylu	mine	-88.027489	45.813925	2015
12293	keel ridge adit	wf14mi030	gd15672	113	undetermined	NA	3	bat	mylu	mine	-88.027489	45.813925	2015
12294	keel ridge adit	wf14mi030	gd15672	113	undetermined	NA	3	bat	mylu	mine	-88.027489	45.813925	2015
12297	keel ridge adit	wf14mi032	gd15674	113	undetermined	NA	3	bat	mylu	mine	-88.027489	45.813925	2015
12298	keel ridge adit	wf14mi032	gd15674	113	undetermined	NA	3	bat	mylu	mine	-88.027489	45.813925	2015
12299	keel ridge adit	wf14mi033	gd15675	113	undetermined	NA	3	bat	mylu	mine	-88.027489	45.813925	2015
12300	keel ridge adit	wf14mi033	gd15675	113	undetermined	NA	3	bat	mylu	mine	-88.027489	45.813925	2015
12301	keel ridge adit	wf14mi034	gd15676	113	undetermined	NA	3	bat	mylu	mine	-88.027489	45.813925	2015
12302	keel ridge adit	wf14mi034	gd15676	113	undetermined	NA	3	bat	mylu	mine	-88.027489	45.813925	2015
12305	keel ridge adit	wf14mi041	gd15678	113	undetermined	NA	3	bat	mylu	mine	-88.027489	45.813925	2015
12306	keel ridge adit	wf14mi041	gd15678	113	undetermined	NA	3	bat	mylu	mine	-88.027489	45.813925	2015
12309	keel ridge adit	wf14mi043	gd15680	113	undetermined	NA	3	bat	mylu	mine	-88.027489	45.813925	2015
12310	keel ridge adit	wf14mi043	gd15680	113	undetermined	NA	3	bat	mylu	mine	-88.027489	45.813925	2015
12313	keel ridge adit	wf14mi047	gd15682	113	undetermined	NA	3	bat	mylu	mine	-88.027489	45.813925	2015
12314	keel ridge adit	wf14mi047	gd15682	113	undetermined	NA	3	bat	mylu	mine	-88.027489	45.813925	2015
12317	keel ridge adit	wf14mi049	gd15684	113	undetermined	NA	3	bat	mylu	mine	-88.027489	45.813925	2015
12318	keel ridge adit	wf14mi049	gd15684	113	undetermined	NA	3	bat	mylu	mine	-88.027489	45.813925	2015
12321	keel ridge adit	wf14mi051	gd15686	113	undetermined	NA	3	bat	mylu	mine	-88.027489	45.813925	2015
12322	keel ridge adit	wf14mi051	gd15686	113	undetermined	NA	3	bat	mylu	mine	-88.027489	45.813925	2015
12325	keel ridge adit	wf14mi053	gd15688	113	undetermined	NA	3	bat	mylu	mine	-88.027489	45.813925	2015
12326	keel ridge adit	wf14mi053	gd15688	113	undetermined	NA	3	bat	mylu	mine	-88.027489	45.813925	2015
12327	keel ridge adit	wf14mi054	gd15689	113	undetermined	NA	3	bat	mylu	mine	-88.027489	45.813925	2015
12328	keel ridge adit	wf14mi054	gd15689	113	undetermined	NA	3	bat	mylu	mine	-88.027489	45.813925	2015
12329	keel ridge adit	wf14mi055	gd15690	113	undetermined	NA	3	bat	mylu	mine	-88.027489	45.813925	2015
12330	keel ridge adit	wf14mi055	gd15690	113	undetermined	NA	3	bat	mylu	mine	-88.027489	45.813925	2015
12331	keel ridge adit	wf14mi056	gd15691	113	undetermined	NA	3	bat	mylu	mine	-88.027489	45.813925	2015
12332	keel ridge adit	wf14mi056	gd15691	113	undetermined	NA	3	bat	mylu	mine	-88.027489	45.813925	2015
12333	keel ridge adit	wf14mi057	gd15692	113	undetermined	NA	3	bat	mylu	mine	-88.027489	45.813925	2015
12334	keel ridge adit	wf14mi057	gd15692	113	undetermined	NA	3	bat	mylu	mine	-88.027489	45.813925	2015
12342	keel ridge adit	wf15mi048	gd24989	113	undetermined	NA	4	bat	mylu	mine	-88.027489	45.813925	2015
12343	keel ridge adit	wf15mi048	gd24989	113	undetermined	NA	4	bat	mylu	mine	-88.027489	45.813925	2015
12754	knox cave	wf14ny033	gd18984	47	28.65288544	0.010655503	3	bat	mylu	cave	-74.12889	42.68917	2006
12755	knox cave	wf14ny033	gd18984	47	28.6862545	0.010413741	3	bat	mylu	cave	-74.12889	42.68917	2006
12756	knox cave	wf14ny032	gd18983	47	29.24795723	0.007076665	3	bat	mylu	cave	-74.12889	42.68917	2006
12757	knox cave	wf14ny032	gd18983	47	29.3262825	0.006705532	3	bat	mylu	cave	-74.12889	42.68917	2006
12758	knox cave	wf14ny035	gd18986	47	30.97147369	0.002162827	3	bat	mylu	cave	-74.12889	42.68917	2006
12759	knox cave	wf14ny025	gd18977	47	30.97784805	0.002153366	3	bat	mylu	cave	-74.12889	42.68917	2006
12760	knox cave	wf14ny035	gd18986	47	31.05628967	0.00204027	3	bat	mylu	cave	-74.12889	42.68917	2006
12761	knox cave	wf14ny025	gd18977	47	31.14443779	0.001920252	3	bat	mylu	cave	-74.12889	42.68917	2006
12762	knox cave	wf14ny029	gd18981	47	31.32320976	0.001698087	3	bat	mylu	cave	-74.12889	42.68917	2006
12763	knox cave	wf14ny029	gd18981	47	31.44355202	0.001563199	3	bat	mylu	cave	-74.12889	42.68917	2006
12765	knox cave	wf14ny027	gd18979	47	31.74638939	0.001269281	3	bat	mylu	cave	-74.12889	42.68917	2006
12766	knox cave	wf14ny027	gd18979	47	31.86625671	0.001168837	3	bat	mylu	cave	-74.12889	42.68917	2006
12768	knox cave	wf14ny036	gd18987	47	32.88198853	0.000581	3	bat	mylu	cave	-74.12889	42.68917	2006
12769	knox cave	wf14ny036	gd18987	47	33.17303467	0.000476	3	bat	mylu	cave	-74.12889	42.68917	2006
12772	knox cave	wf14ny023	gd18975	47	34.64194489	0.000173	3	bat	mylu	cave	-74.12889	42.68917	2006
12773	knox cave	wf14ny022	gd18974	47	34.9888916	0.000136	3	bat	mylu	cave	-74.12889	42.68917	2006
12774	knox cave	wf14ny021	gd18973	47	35.12429047	0.000124	3	bat	mylu	cave	-74.12889	42.68917	2006
12775	knox cave	wf14ny023	gd18975	47	35.21403503	0.000117	3	bat	mylu	cave	-74.12889	42.68917	2006
12776	knox cave	wf14ny021	gd18973	47	35.22539139	0.000116	3	bat	mylu	cave	-74.12889	42.68917	2006
12778	knox cave	wf14ny022	gd18974	47	35.97454453	6.93e-05	3	bat	mylu	cave	-74.12889	42.68917	2006
12784	knox cave	wf12ny033	gd3485	107	26.17625999	0.058523605	1	bat	mylu	cave	-74.12889	42.68917	2006
12785	knox cave	wf12ny034	gd3486	107	27.32828712	0.026498765	1	bat	mylu	cave	-74.12889	42.68917	2006
12786	knox cave	wf12ny036	gd3487	107	28.07191849	0.015889353	1	bat	mylu	cave	-74.12889	42.68917	2006
12787	knox cave	wf12ny027	gd3481	107	28.7818222	0.009751268	1	bat	mylu	cave	-74.12889	42.68917	2006
12788	knox cave	wf12ny022	gd3478	107	28.96658707	0.008587617	1	bat	mylu	cave	-74.12889	42.68917	2006
12789	knox cave	wf12ny024	gd3479	107	29.28199387	0.006912928	1	bat	mylu	cave	-74.12889	42.68917	2006
12790	knox cave	wf12ny025	gd3480	107	29.8815937	0.004576824	1	bat	mylu	cave	-74.12889	42.68917	2006
12791	knox cave	wf12ny031	gd3484	107	30.08761597	0.003972156	1	bat	mylu	cave	-74.12889	42.68917	2006
12792	knox cave	wf12ny029	gd3483	107	32.47909164	0.000767	1	bat	mylu	cave	-74.12889	42.68917	2006
12793	knox cave	wf12ny028	gd3482	107	32.50815582	0.000752	1	bat	mylu	cave	-74.12889	42.68917	2006
12804	knox cave	wf12ny107	gd4817	165	26.85193634	0.036771345	1	bat	mylu	cave	-74.12889	42.68917	2006
12805	knox cave	wf12ny107	gd4817	165	27.01110649	0.032958398	1	bat	mylu	cave	-74.12889	42.68917	2006
12806	knox cave	wf12ny106	gd4816	165	29.39344215	0.006402844	1	bat	mylu	cave	-74.12889	42.68917	2006
12807	knox cave	wf12ny106	gd4816	165	29.62648964	0.005454597	1	bat	mylu	cave	-74.12889	42.68917	2006
12808	knox cave	wf12ny101	gd2518	165	30.69455719	0.002616589	1	bat	mylu	cave	-74.12889	42.68917	2006
12809	knox cave	wf12ny105	gd4815	165	31.91013336	0.001134092	1	bat	mylu	cave	-74.12889	42.68917	2006
12810	knox cave	wf12ny105	gd4815	165	31.96245384	0.001094008	1	bat	mylu	cave	-74.12889	42.68917	2006
12811	knox cave	wf12ny103	gd4813	165	33.07960892	0.000507	1	bat	mylu	cave	-74.12889	42.68917	2006
12812	knox cave	wf12ny102	gd2519	165	34.1481514	0.000243	1	bat	mylu	cave	-74.12889	42.68917	2006
12813	knox cave	wf12ny100	gd2517	165	34.56877899	0.000182	1	bat	mylu	cave	-74.12889	42.68917	2006
12814	knox cave	wf12ny099	gd2516	165	38.52680969	1.2e-05	1	bat	mylu	cave	-74.12889	42.68917	2006
12815	knox cave	wf12ny103	gd4813	165	undetermined	NA	1	bat	mylu	cave	-74.12889	42.68917	2006
12816	knox cave	wf12ny104	gd4814	165	undetermined	NA	1	bat	mylu	cave	-74.12889	42.68917	2006
12817	knox cave	wf12ny104	gd4814	165	undetermined	NA	1	bat	mylu	cave	-74.12889	42.68917	2006
12818	knox cave	wf12ny108	gd4818	165	undetermined	NA	1	bat	mylu	cave	-74.12889	42.68917	2006
12819	knox cave	wf12ny108	gd4818	165	undetermined	NA	1	bat	mylu	cave	-74.12889	42.68917	2006
13138	lewis and clark caverns	wf14mt044	gd20163	156	undetermined	NA	3	bat	mylu	cave	-111.88136	45.83761	NA
13139	lewis and clark caverns	wf14mt044	gd20163	156	undetermined	NA	3	bat	mylu	cave	-111.88136	45.83761	NA
13164	lime kiln	aj14mo115	gd14438	67	30.95664215	0.002185003	3	bat	mylu	mine	-91.62416	39.81331	2014
13167	lime kiln	aj14mo115	gd14438	67	31.4881115	0.001516018	3	bat	mylu	mine	-91.62416	39.81331	2014
13168	lime kiln	aj14mo117	gd14440	67	36.21088028	5.89e-05	3	bat	mylu	mine	-91.62416	39.81331	2014
13169	lime kiln	aj14mo119	gd14442	67	36.89710999	3.67e-05	3	bat	mylu	mine	-91.62416	39.81331	2014
13170	lime kiln	aj14mo117	gd14440	67	38.11439514	1.59e-05	3	bat	mylu	mine	-91.62416	39.81331	2014
13177	lime kiln	aj14mo119	gd14442	67	40.10208893	4.05e-06	3	bat	mylu	mine	-91.62416	39.81331	2014
13216	lime kiln	aj14mo114	gd14437	67	undetermined	NA	3	bat	mylu	mine	-91.62416	39.81331	2014
13217	lime kiln	aj14mo114	gd14437	67	undetermined	NA	3	bat	mylu	mine	-91.62416	39.81331	2014
13220	lime kiln	aj14mo120	gd14443	67	undetermined	NA	3	bat	mylu	mine	-91.62416	39.81331	2014
13221	lime kiln	aj14mo120	gd14443	67	undetermined	NA	3	bat	mylu	mine	-91.62416	39.81331	2014
13224	lime kiln	aj14mo124	gd14447	67	undetermined	NA	3	bat	mylu	mine	-91.62416	39.81331	2014
13225	lime kiln	aj14mo124	gd14447	67	undetermined	NA	3	bat	mylu	mine	-91.62416	39.81331	2014
13228	lime kiln	aj14mo127	gd14450	67	undetermined	NA	3	bat	mylu	mine	-91.62416	39.81331	2014
13229	lime kiln	aj14mo127	gd14450	67	undetermined	NA	3	bat	mylu	mine	-91.62416	39.81331	2014
13306	lime kiln	aj13mo196	gd6450	84	undetermined	NA	2	bat	mylu	mine	-91.62416	39.81331	2014
13307	lime kiln	aj13mo196	gd6450	84	undetermined	NA	2	bat	mylu	mine	-91.62416	39.81331	2014
13308	lime kiln	aj13mo197	gd6451	84	undetermined	NA	2	bat	mylu	mine	-91.62416	39.81331	2014
13309	lime kiln	aj13mo197	gd6451	84	undetermined	NA	2	bat	mylu	mine	-91.62416	39.81331	2014
13313	lime kiln	wf15mo219	gd26049	88	28.35567474	0.01307222	4	bat	mylu	mine	-91.62416	39.81331	2014
13315	lime kiln	wf15mo219	gd26049	88	28.42482376	0.01246508	4	bat	mylu	mine	-91.62416	39.81331	2014
13318	lime kiln	wf15mo226	gd26056	88	29.72985077	0.005080298	4	bat	mylu	mine	-91.62416	39.81331	2014
13319	lime kiln	wf15mo226	gd26056	88	29.92517281	0.004441681	4	bat	mylu	mine	-91.62416	39.81331	2014
14147	maiden rock	wf14wi001	gd14751	88	39.59132767	5.76e-06	3	bat	mylu	mine	-92.3027	44.5626	2014
14148	maiden rock	wf14wi001	gd14751	88	undetermined	NA	3	bat	mylu	mine	-92.3027	44.5626	2014
14149	maiden rock	wf14wi001	gd14751	88	undetermined	NA	3	bat	mylu	mine	-92.3027	44.5626	2014
14150	maiden rock	wf14wi002	gd14765	88	undetermined	NA	3	bat	mylu	mine	-92.3027	44.5626	2014
14151	maiden rock	wf14wi002	gd14765	88	undetermined	NA	3	bat	mylu	mine	-92.3027	44.5626	2014
14152	maiden rock	wf14wi004	gd14771	88	undetermined	NA	3	bat	mylu	mine	-92.3027	44.5626	2014
14153	maiden rock	wf14wi004	gd14771	88	undetermined	NA	3	bat	mylu	mine	-92.3027	44.5626	2014
14164	maiden rock	wf14wi028	gd14769	88	undetermined	NA	3	bat	mylu	mine	-92.3027	44.5626	2014
14165	maiden rock	wf14wi028	gd14769	88	undetermined	NA	3	bat	mylu	mine	-92.3027	44.5626	2014
14166	maiden rock	wf14wi030	gd14763	88	undetermined	NA	3	bat	mylu	mine	-92.3027	44.5626	2014
14167	maiden rock	wf14wi030	gd14763	88	undetermined	NA	3	bat	mylu	mine	-92.3027	44.5626	2014
14174	maiden rock	wf14wi045	gd14754	88	undetermined	NA	3	bat	mylu	mine	-92.3027	44.5626	2014
14175	maiden rock	wf14wi045	gd14754	88	undetermined	NA	3	bat	mylu	mine	-92.3027	44.5626	2014
14180	maiden rock	wf14wi055	gd14787	88	undetermined	NA	3	bat	mylu	mine	-92.3027	44.5626	2014
14181	maiden rock	wf14wi055	gd14787	88	undetermined	NA	3	bat	mylu	mine	-92.3027	44.5626	2014
14192	maiden rock	wf14wi069	gd14772	88	undetermined	NA	3	bat	mylu	mine	-92.3027	44.5626	2014
14193	maiden rock	wf14wi069	gd14772	88	undetermined	NA	3	bat	mylu	mine	-92.3027	44.5626	2014
14198	maiden rock	wf14wi074	gd14786	88	undetermined	NA	3	bat	mylu	mine	-92.3027	44.5626	2014
14199	maiden rock	wf14wi074	gd14786	88	undetermined	NA	3	bat	mylu	mine	-92.3027	44.5626	2014
14202	maiden rock	wf14wi080	gd14785	88	undetermined	NA	3	bat	mylu	mine	-92.3027	44.5626	2014
14203	maiden rock	wf14wi080	gd14785	88	undetermined	NA	3	bat	mylu	mine	-92.3027	44.5626	2014
14206	maiden rock	wf14wi089	gd14760	88	undetermined	NA	3	bat	mylu	mine	-92.3027	44.5626	2014
14207	maiden rock	wf14wi089	gd14760	88	undetermined	NA	3	bat	mylu	mine	-92.3027	44.5626	2014
14208	maiden rock	wf14wi090	gd14775	88	undetermined	NA	3	bat	mylu	mine	-92.3027	44.5626	2014
14209	maiden rock	wf14wi090	gd14775	88	undetermined	NA	3	bat	mylu	mine	-92.3027	44.5626	2014
14220	maiden rock	wf14wi103	gd14767	88	undetermined	NA	3	bat	mylu	mine	-92.3027	44.5626	2014
14221	maiden rock	wf14wi103	gd14767	88	undetermined	NA	3	bat	mylu	mine	-92.3027	44.5626	2014
14222	maiden rock	wf14wi104	gd14793	88	undetermined	NA	3	bat	mylu	mine	-92.3027	44.5626	2014
14223	maiden rock	wf14wi104	gd14793	88	undetermined	NA	3	bat	mylu	mine	-92.3027	44.5626	2014
14224	maiden rock	wf14wi105	gd14764	88	undetermined	NA	3	bat	mylu	mine	-92.3027	44.5626	2014
14225	maiden rock	wf14wi105	gd14764	88	undetermined	NA	3	bat	mylu	mine	-92.3027	44.5626	2014
14232	maiden rock	wf14wi113	gd14762	88	undetermined	NA	3	bat	mylu	mine	-92.3027	44.5626	2014
14233	maiden rock	wf14wi113	gd14762	88	undetermined	NA	3	bat	mylu	mine	-92.3027	44.5626	2014
14236	maiden rock	wf14wi116	gd14774	88	undetermined	NA	3	bat	mylu	mine	-92.3027	44.5626	2014
14237	maiden rock	wf14wi116	gd14774	88	undetermined	NA	3	bat	mylu	mine	-92.3027	44.5626	2014
14240	maiden rock	wf16wi044	gd30187	100	25.46974754	0.095140017	5	bat	mylu	mine	-92.3027	44.5626	2014
14241	maiden rock	wf16wi044	gd30187	100	25.79665439	0.075983202	5	bat	mylu	mine	-92.3027	44.5626	2014
14242	maiden rock	wf16wi054	gd30213	100	25.93952942	0.068871802	5	bat	mylu	mine	-92.3027	44.5626	2014
14243	maiden rock	wf16wi019	gd30191	100	25.97065544	0.067413091	5	bat	mylu	mine	-92.3027	44.5626	2014
14244	maiden rock	wf16wi054	gd30213	100	26.75026703	0.039434623	5	bat	mylu	mine	-92.3027	44.5626	2014
14245	maiden rock	wf16wi019	gd30191	100	26.76597404	0.03901091	5	bat	mylu	mine	-92.3027	44.5626	2014
14246	maiden rock	wf16wi999	gd30215	100	27.59123802	0.022114818	5	bat	mylu	mine	-92.3027	44.5626	2014
14247	maiden rock	wf16wi999	gd30215	100	29.0819397	0.007932632	5	bat	mylu	mine	-92.3027	44.5626	2014
14248	maiden rock	wf16wi005	gd30198	100	29.24910927	0.00707106	5	bat	mylu	mine	-92.3027	44.5626	2014
14249	maiden rock	wf16wi005	gd30198	100	29.39942286	0.006376561	5	bat	mylu	mine	-92.3027	44.5626	2014
14253	maiden rock	wf16wi042	gd30207	100	30.35526276	0.003304314	5	bat	mylu	mine	-92.3027	44.5626	2014
14254	maiden rock	wf16wi042	gd30207	100	30.50039742	0.002990407	5	bat	mylu	mine	-92.3027	44.5626	2014
14256	maiden rock	wf16wi082	gd30199	100	31.33984457	0.00167877	5	bat	mylu	mine	-92.3027	44.5626	2014
14257	maiden rock	wf16wi082	gd30199	100	31.65954781	0.001347402	5	bat	mylu	mine	-92.3027	44.5626	2014
14258	maiden rock	wf16wi025	gd30181	100	31.74342346	0.001271873	5	bat	mylu	mine	-92.3027	44.5626	2014
14259	maiden rock	wf16wi051	gd30175	100	31.75801659	0.001259172	5	bat	mylu	mine	-92.3027	44.5626	2014
14260	maiden rock	wf16wi058	gd30195	100	31.82417297	0.001203163	5	bat	mylu	mine	-92.3027	44.5626	2014
14261	maiden rock	wf16wi064	gd30212	100	31.98093605	0.001080189	5	bat	mylu	mine	-92.3027	44.5626	2014
14262	maiden rock	wf16wi035	gd30214	100	32.03653717	0.001039662	5	bat	mylu	mine	-92.3027	44.5626	2014
14263	maiden rock	wf16wi035	gd30214	100	32.1938324	0.000933	5	bat	mylu	mine	-92.3027	44.5626	2014
14264	maiden rock	wf16wi025	gd30181	100	32.58520508	0.000713	5	bat	mylu	mine	-92.3027	44.5626	2014
14266	maiden rock	wf16wi046	gd30190	100	32.70799255	0.000655	5	bat	mylu	mine	-92.3027	44.5626	2014
14270	maiden rock	wf16wi064	gd30212	100	33.35483932	0.00042	5	bat	mylu	mine	-92.3027	44.5626	2014
14272	maiden rock	wf16wi046	gd30190	100	33.76113892	0.000318	5	bat	mylu	mine	-92.3027	44.5626	2014
14275	maiden rock	wf16wi003	gd30200	100	34.02262497	0.000265	5	bat	mylu	mine	-92.3027	44.5626	2014
14278	maiden rock	wf16wi008	gd30206	100	34.23802185	0.000229	5	bat	mylu	mine	-92.3027	44.5626	2014
14279	maiden rock	wf16wi017	gd30178	100	34.29698181	0.00022	5	bat	mylu	mine	-92.3027	44.5626	2014
14281	maiden rock	wf16wi058	gd30195	100	34.5819931	0.000181	5	bat	mylu	mine	-92.3027	44.5626	2014
14282	maiden rock	wf16wi008	gd30206	100	34.59911407	0.000178	5	bat	mylu	mine	-92.3027	44.5626	2014
14283	maiden rock	wf16wi030	gd30201	100	34.79549026	0.000156	5	bat	mylu	mine	-92.3027	44.5626	2014
14284	maiden rock	wf16wi003	gd30200	100	34.85136795	0.00015	5	bat	mylu	mine	-92.3027	44.5626	2014
14285	maiden rock	wf16wi022	gd30204	100	35.16851425	0.000121	5	bat	mylu	mine	-92.3027	44.5626	2014
14287	maiden rock	wf16wi022	gd30204	100	35.41711044	0.000102	5	bat	mylu	mine	-92.3027	44.5626	2014
14288	maiden rock	wf16wi034	gd30208	100	35.4757309	9.76e-05	5	bat	mylu	mine	-92.3027	44.5626	2014
14290	maiden rock	wf16wi034	gd30208	100	35.69332887	8.41e-05	5	bat	mylu	mine	-92.3027	44.5626	2014
14293	maiden rock	wf16wi030	gd30201	100	35.89235687	7.33e-05	5	bat	mylu	mine	-92.3027	44.5626	2014
14296	maiden rock	wf16wi057	gd30202	100	36.06818771	6.5e-05	5	bat	mylu	mine	-92.3027	44.5626	2014
14298	maiden rock	wf16wi057	gd30202	100	36.77791977	3.99e-05	5	bat	mylu	mine	-92.3027	44.5626	2014
14320	maiden rock	wf15wi002	gd22934	101	undetermined	NA	4	bat	mylu	mine	-92.3027	44.5626	2014
14321	maiden rock	wf15wi002	gd22934	101	undetermined	NA	4	bat	mylu	mine	-92.3027	44.5626	2014
14326	maiden rock	wf15wi005	gd22937	101	undetermined	NA	4	bat	mylu	mine	-92.3027	44.5626	2014
14327	maiden rock	wf15wi005	gd22937	101	undetermined	NA	4	bat	mylu	mine	-92.3027	44.5626	2014
14328	maiden rock	wf15wi006	gd22938	101	undetermined	NA	4	bat	mylu	mine	-92.3027	44.5626	2014
14329	maiden rock	wf15wi006	gd22938	101	undetermined	NA	4	bat	mylu	mine	-92.3027	44.5626	2014
14332	maiden rock	wf15wi008	gd22940	101	undetermined	NA	4	bat	mylu	mine	-92.3027	44.5626	2014
14333	maiden rock	wf15wi008	gd22940	101	undetermined	NA	4	bat	mylu	mine	-92.3027	44.5626	2014
14342	maiden rock	wf15wi013	gd22945	101	undetermined	NA	4	bat	mylu	mine	-92.3027	44.5626	2014
14343	maiden rock	wf15wi013	gd22945	101	undetermined	NA	4	bat	mylu	mine	-92.3027	44.5626	2014
14344	maiden rock	wf15wi014	gd22946	101	undetermined	NA	4	bat	mylu	mine	-92.3027	44.5626	2014
14345	maiden rock	wf15wi014	gd22946	101	undetermined	NA	4	bat	mylu	mine	-92.3027	44.5626	2014
14348	maiden rock	wf15wi016	gd22948	101	undetermined	NA	4	bat	mylu	mine	-92.3027	44.5626	2014
14349	maiden rock	wf15wi016	gd22948	101	undetermined	NA	4	bat	mylu	mine	-92.3027	44.5626	2014
14358	maiden rock	wf15wi021	gd22953	101	undetermined	NA	4	bat	mylu	mine	-92.3027	44.5626	2014
14359	maiden rock	wf15wi021	gd22953	101	undetermined	NA	4	bat	mylu	mine	-92.3027	44.5626	2014
14366	maiden rock	wf15wi025	gd22957	101	undetermined	NA	4	bat	mylu	mine	-92.3027	44.5626	2014
14367	maiden rock	wf15wi025	gd22957	101	undetermined	NA	4	bat	mylu	mine	-92.3027	44.5626	2014
14374	maiden rock	wf15wi029	gd22961	101	undetermined	NA	4	bat	mylu	mine	-92.3027	44.5626	2014
14375	maiden rock	wf15wi029	gd22961	101	undetermined	NA	4	bat	mylu	mine	-92.3027	44.5626	2014
14384	maiden rock	wf15wi034	gd22966	101	undetermined	NA	4	bat	mylu	mine	-92.3027	44.5626	2014
14385	maiden rock	wf15wi034	gd22966	101	undetermined	NA	4	bat	mylu	mine	-92.3027	44.5626	2014
14396	maiden rock	wf17wi066	gd42687	147	25.64428902	0.08437785	6	bat	mylu	mine	-92.3027	44.5626	2014
14397	maiden rock	wf17wi066	gd42687	147	26.17100525	0.058735495	6	bat	mylu	mine	-92.3027	44.5626	2014
14398	maiden rock	wf17wi070	gd42689	147	27.50592041	0.023451323	6	bat	mylu	mine	-92.3027	44.5626	2014
14399	maiden rock	wf17wi074	gd42691	147	27.74284744	0.019924998	6	bat	mylu	mine	-92.3027	44.5626	2014
14400	maiden rock	wf17wi070	gd42689	147	27.90569687	0.017813772	6	bat	mylu	mine	-92.3027	44.5626	2014
14401	maiden rock	wf17wi074	gd42691	147	28.09923744	0.015593592	6	bat	mylu	mine	-92.3027	44.5626	2014
14402	maiden rock	wf17wi017	gd42672	147	28.31066513	0.013483221	6	bat	mylu	mine	-92.3027	44.5626	2014
14403	maiden rock	wf17wi011	gd42669	147	28.39132309	0.012755617	6	bat	mylu	mine	-92.3027	44.5626	2014
14404	maiden rock	wf17wi011	gd42669	147	28.53359032	0.011566631	6	bat	mylu	mine	-92.3027	44.5626	2014
14405	maiden rock	wf17wi006	gd42668	147	28.58386612	0.011173513	6	bat	mylu	mine	-92.3027	44.5626	2014
14406	maiden rock	wf17wi042	gd42678	147	28.84254265	0.009352424	6	bat	mylu	mine	-92.3027	44.5626	2014
14407	maiden rock	wf17wi017	gd42672	147	28.91453934	0.008900596	6	bat	mylu	mine	-92.3027	44.5626	2014
14408	maiden rock	wf17wi046	gd42679	147	29.05739784	0.008067665	6	bat	mylu	mine	-92.3027	44.5626	2014
14409	maiden rock	wf17wi006	gd42668	147	29.10028267	0.007833185	6	bat	mylu	mine	-92.3027	44.5626	2014
14410	maiden rock	wf17wi064	gd42686	147	29.47641563	0.006047684	6	bat	mylu	mine	-92.3027	44.5626	2014
14411	maiden rock	wf17wi012	gd42670	147	29.50683594	0.005922468	6	bat	mylu	mine	-92.3027	44.5626	2014
14412	maiden rock	wf17wi064	gd42686	147	29.51569748	0.005886482	6	bat	mylu	mine	-92.3027	44.5626	2014
14413	maiden rock	wf17wi042	gd42678	147	29.60256767	0.005545083	6	bat	mylu	mine	-92.3027	44.5626	2014
14414	maiden rock	wf17wi012	gd42670	147	29.6567173	0.005342368	6	bat	mylu	mine	-92.3027	44.5626	2014
14415	maiden rock	wf17wi046	gd42679	147	29.83955383	0.004711089	6	bat	mylu	mine	-92.3027	44.5626	2014
14416	maiden rock	wf17wi075	gd42692	147	30.0935173	0.003956066	6	bat	mylu	mine	-92.3027	44.5626	2014
14417	maiden rock	wf17wi075	gd42692	147	30.40391541	0.003195575	6	bat	mylu	mine	-92.3027	44.5626	2014
14418	maiden rock	wf17wi061	gd42684	147	31.08028221	0.002006879	6	bat	mylu	mine	-92.3027	44.5626	2014
14419	maiden rock	wf17wi061	gd42684	147	31.22743034	0.001813714	6	bat	mylu	mine	-92.3027	44.5626	2014
14432	maiden rock	wf17wi055	gd42682	147	37.04944229	3.31e-05	6	bat	mylu	mine	-92.3027	44.5626	2014
14433	maiden rock	wf17wi055	gd42682	147	37.71273422	2.1e-05	6	bat	mylu	mine	-92.3027	44.5626	2014
14442	maiden rock	wf17wi020	gd42675	147	undetermined	NA	6	bat	mylu	mine	-92.3027	44.5626	2014
14443	maiden rock	wf17wi020	gd42675	147	undetermined	NA	6	bat	mylu	mine	-92.3027	44.5626	2014
14446	maiden rock	wf17wi057	gd42683	147	undetermined	NA	6	bat	mylu	mine	-92.3027	44.5626	2014
14447	maiden rock	wf17wi057	gd42683	147	undetermined	NA	6	bat	mylu	mine	-92.3027	44.5626	2014
14750	marble bluff	wf13tn075	gd7713	125	31.43297386	0.001574613	2	bat	mylu	cave	-84.4467	35.7622	2013
14751	marble bluff	wf13tn075	gd7713	125	31.51554298	0.001487684	2	bat	mylu	cave	-84.4467	35.7622	2013
14756	marble bluff	wf13tn066	gd7704	125	36.5428009	4.69e-05	2	bat	mylu	cave	-84.4467	35.7622	2013
14757	marble bluff	wf13tn066	gd7704	125	36.80052185	3.93e-05	2	bat	mylu	cave	-84.4467	35.7622	2013
14768	marble bluff	wf13tn072	gd7710	125	undetermined	NA	2	bat	mylu	cave	-84.4467	35.7622	2013
14769	marble bluff	wf13tn072	gd7710	125	undetermined	NA	2	bat	mylu	cave	-84.4467	35.7622	2013
14794	marthas cave	wv00005	gd3385	7	34.74732971	0.000161	1	bat	mylu	cave	-80.24558	38.12646	2009
14795	marthas cave	wv00002	gd3382	7	37.96668625	1.76e-05	1	bat	mylu	cave	-80.24558	38.12646	2009
14796	marthas cave	wv00006	gd3386	7	38.08981323	1.62e-05	1	bat	mylu	cave	-80.24558	38.12646	2009
14797	marthas cave	wv00007	gd3387	7	39.28874207	7.09e-06	1	bat	mylu	cave	-80.24558	38.12646	2009
14798	marthas cave	wv00003	gd3383	7	39.32339478	6.92e-06	1	bat	mylu	cave	-80.24558	38.12646	2009
14905	martin1	aj13mo226	gd6480	96	undetermined	NA	2	bat	mylu	NA	-91.4005	37.1574	2015
14906	martin1	aj13mo226	gd6480	96	undetermined	NA	2	bat	mylu	NA	-91.4005	37.1574	2015
14921	martin1	aj13mo234	gd6488	97	undetermined	NA	2	bat	mylu	NA	-91.4005	37.1574	2015
14922	martin1	aj13mo234	gd6488	97	undetermined	NA	2	bat	mylu	NA	-91.4005	37.1574	2015
14923	martin1	aj13mo235	gd6489	97	undetermined	NA	2	bat	mylu	NA	-91.4005	37.1574	2015
14924	martin1	aj13mo235	gd6489	97	undetermined	NA	2	bat	mylu	NA	-91.4005	37.1574	2015
15399	mystery cave	wf13mn008	gd11045	107	36.37836456	5.25e-05	2	bat	mylu	cave	-92.3119	43.6174	2013
15400	mystery cave	wf13mn008	gd11045	107	36.57670212	4.58e-05	2	bat	mylu	cave	-92.3119	43.6174	2013
15401	mystery cave	wf13mn011	gd11048	107	38.10670471	1.6e-05	2	bat	mylu	cave	-92.3119	43.6174	2013
15402	mystery cave	wf13mn011	gd11048	107	38.81100845	9.85e-06	2	bat	mylu	cave	-92.3119	43.6174	2013
15405	mystery cave	wf13mn002	gd11039	107	undetermined	NA	2	bat	mylu	cave	-92.3119	43.6174	2013
15406	mystery cave	wf13mn002	gd11039	107	undetermined	NA	2	bat	mylu	cave	-92.3119	43.6174	2013
15409	mystery cave	wf13mn004	gd11041	107	undetermined	NA	2	bat	mylu	cave	-92.3119	43.6174	2013
15410	mystery cave	wf13mn004	gd11041	107	undetermined	NA	2	bat	mylu	cave	-92.3119	43.6174	2013
15411	mystery cave	wf13mn005	gd11042	107	undetermined	NA	2	bat	mylu	cave	-92.3119	43.6174	2013
15412	mystery cave	wf13mn005	gd11042	107	undetermined	NA	2	bat	mylu	cave	-92.3119	43.6174	2013
15413	mystery cave	wf13mn006	gd11043	107	undetermined	NA	2	bat	mylu	cave	-92.3119	43.6174	2013
15414	mystery cave	wf13mn006	gd11043	107	undetermined	NA	2	bat	mylu	cave	-92.3119	43.6174	2013
15417	mystery cave	wf13mn009	gd11046	107	undetermined	NA	2	bat	mylu	cave	-92.3119	43.6174	2013
15418	mystery cave	wf13mn009	gd11046	107	undetermined	NA	2	bat	mylu	cave	-92.3119	43.6174	2013
15419	mystery cave	wf13mn010	gd11047	107	undetermined	NA	2	bat	mylu	cave	-92.3119	43.6174	2013
15420	mystery cave	wf13mn010	gd11047	107	undetermined	NA	2	bat	mylu	cave	-92.3119	43.6174	2013
15421	mystery cave	wf13mn012	gd11049	107	undetermined	NA	2	bat	mylu	cave	-92.3119	43.6174	2013
15422	mystery cave	wf13mn012	gd11049	107	undetermined	NA	2	bat	mylu	cave	-92.3119	43.6174	2013
15425	mystery cave	wf13mn014	gd11051	107	undetermined	NA	2	bat	mylu	cave	-92.3119	43.6174	2013
15426	mystery cave	wf13mn014	gd11051	107	undetermined	NA	2	bat	mylu	cave	-92.3119	43.6174	2013
15427	mystery cave	wf13mn015	gd11052	107	undetermined	NA	2	bat	mylu	cave	-92.3119	43.6174	2013
15428	mystery cave	wf13mn015	gd11052	107	undetermined	NA	2	bat	mylu	cave	-92.3119	43.6174	2013
15429	mystery cave	wf13mn016	gd11053	107	undetermined	NA	2	bat	mylu	cave	-92.3119	43.6174	2013
15430	mystery cave	wf13mn016	gd11053	107	undetermined	NA	2	bat	mylu	cave	-92.3119	43.6174	2013
15433	mystery cave	wf13mn018	gd11055	107	undetermined	NA	2	bat	mylu	cave	-92.3119	43.6174	2013
15434	mystery cave	wf13mn018	gd11055	107	undetermined	NA	2	bat	mylu	cave	-92.3119	43.6174	2013
15435	mystery cave	wf13mn019	gd11056	107	undetermined	NA	2	bat	mylu	cave	-92.3119	43.6174	2013
15436	mystery cave	wf13mn019	gd11056	107	undetermined	NA	2	bat	mylu	cave	-92.3119	43.6174	2013
15437	mystery cave	wf13mn020	gd11057	107	undetermined	NA	2	bat	mylu	cave	-92.3119	43.6174	2013
15438	mystery cave	wf13mn020	gd11057	107	undetermined	NA	2	bat	mylu	cave	-92.3119	43.6174	2013
15441	mystery cave	wf13mn022	gd11059	107	undetermined	NA	2	bat	mylu	cave	-92.3119	43.6174	2013
15442	mystery cave	wf13mn022	gd11059	107	undetermined	NA	2	bat	mylu	cave	-92.3119	43.6174	2013
15453	mystery cave	wf13mn028	gd11065	107	undetermined	NA	2	bat	mylu	cave	-92.3119	43.6174	2013
15454	mystery cave	wf13mn028	gd11065	107	undetermined	NA	2	bat	mylu	cave	-92.3119	43.6174	2013
15457	mystery cave	wf13mn030	gd11067	107	undetermined	NA	2	bat	mylu	cave	-92.3119	43.6174	2013
15458	mystery cave	wf13mn030	gd11067	107	undetermined	NA	2	bat	mylu	cave	-92.3119	43.6174	2013
15459	mystery cave	wf13mn031	gd11068	107	undetermined	NA	2	bat	mylu	cave	-92.3119	43.6174	2013
15460	mystery cave	wf13mn031	gd11068	107	undetermined	NA	2	bat	mylu	cave	-92.3119	43.6174	2013
15461	mystery cave	wf13mn032	gd11069	107	undetermined	NA	2	bat	mylu	cave	-92.3119	43.6174	2013
15462	mystery cave	wf13mn032	gd11069	107	undetermined	NA	2	bat	mylu	cave	-92.3119	43.6174	2013
15463	mystery cave	wf13mn033	gd11070	107	undetermined	NA	2	bat	mylu	cave	-92.3119	43.6174	2013
15464	mystery cave	wf13mn033	gd11070	107	undetermined	NA	2	bat	mylu	cave	-92.3119	43.6174	2013
15467	mystery cave	wf16mn065	gd32784	122	34.8314743	0.000152	5	bat	mylu	cave	-92.3119	43.6174	2013
15468	mystery cave	wf16mn065	gd32784	122	34.89854813	0.000145	5	bat	mylu	cave	-92.3119	43.6174	2013
15473	mystery cave	wf16mn031	gd32755	122	undetermined	NA	5	bat	mylu	cave	-92.3119	43.6174	2013
15474	mystery cave	wf16mn031	gd32755	122	undetermined	NA	5	bat	mylu	cave	-92.3119	43.6174	2013
15477	mystery cave	wf16mn033	gd32757	122	undetermined	NA	5	bat	mylu	cave	-92.3119	43.6174	2013
15478	mystery cave	wf16mn033	gd32757	122	undetermined	NA	5	bat	mylu	cave	-92.3119	43.6174	2013
15483	mystery cave	wf16mn036	gd32760	122	undetermined	NA	5	bat	mylu	cave	-92.3119	43.6174	2013
15484	mystery cave	wf16mn036	gd32760	122	undetermined	NA	5	bat	mylu	cave	-92.3119	43.6174	2013
15485	mystery cave	wf16mn037	gd32761	122	undetermined	NA	5	bat	mylu	cave	-92.3119	43.6174	2013
15486	mystery cave	wf16mn037	gd32761	122	undetermined	NA	5	bat	mylu	cave	-92.3119	43.6174	2013
15487	mystery cave	wf16mn038	gd32762	122	undetermined	NA	5	bat	mylu	cave	-92.3119	43.6174	2013
15488	mystery cave	wf16mn038	gd32762	122	undetermined	NA	5	bat	mylu	cave	-92.3119	43.6174	2013
15489	mystery cave	wf16mn039	gd32763	122	undetermined	NA	5	bat	mylu	cave	-92.3119	43.6174	2013
15490	mystery cave	wf16mn039	gd32763	122	undetermined	NA	5	bat	mylu	cave	-92.3119	43.6174	2013
15491	mystery cave	wf16mn040	gd32764	122	undetermined	NA	5	bat	mylu	cave	-92.3119	43.6174	2013
15492	mystery cave	wf16mn040	gd32764	122	undetermined	NA	5	bat	mylu	cave	-92.3119	43.6174	2013
15493	mystery cave	wf16mn046	gd32765	122	undetermined	NA	5	bat	mylu	cave	-92.3119	43.6174	2013
15494	mystery cave	wf16mn046	gd32765	122	undetermined	NA	5	bat	mylu	cave	-92.3119	43.6174	2013
15497	mystery cave	wf16mn049	gd32768	122	undetermined	NA	5	bat	mylu	cave	-92.3119	43.6174	2013
15498	mystery cave	wf16mn049	gd32768	122	undetermined	NA	5	bat	mylu	cave	-92.3119	43.6174	2013
15499	mystery cave	wf16mn050	gd32769	122	undetermined	NA	5	bat	mylu	cave	-92.3119	43.6174	2013
15500	mystery cave	wf16mn050	gd32769	122	undetermined	NA	5	bat	mylu	cave	-92.3119	43.6174	2013
15509	mystery cave	wf16mn056	gd32775	122	undetermined	NA	5	bat	mylu	cave	-92.3119	43.6174	2013
15510	mystery cave	wf16mn056	gd32775	122	undetermined	NA	5	bat	mylu	cave	-92.3119	43.6174	2013
15515	mystery cave	wf16mn059	gd32778	122	undetermined	NA	5	bat	mylu	cave	-92.3119	43.6174	2013
15516	mystery cave	wf16mn059	gd32778	122	undetermined	NA	5	bat	mylu	cave	-92.3119	43.6174	2013
15517	mystery cave	wf16mn060	gd32779	122	undetermined	NA	5	bat	mylu	cave	-92.3119	43.6174	2013
15518	mystery cave	wf16mn060	gd32779	122	undetermined	NA	5	bat	mylu	cave	-92.3119	43.6174	2013
15519	mystery cave	wf16mn061	gd32780	122	undetermined	NA	5	bat	mylu	cave	-92.3119	43.6174	2013
15520	mystery cave	wf16mn061	gd32780	122	undetermined	NA	5	bat	mylu	cave	-92.3119	43.6174	2013
15521	mystery cave	wf16mn062	gd32781	122	undetermined	NA	5	bat	mylu	cave	-92.3119	43.6174	2013
15522	mystery cave	wf16mn062	gd32781	122	undetermined	NA	5	bat	mylu	cave	-92.3119	43.6174	2013
[truncated: 1,443 more rows]
