# Supplementary material for: A novel method for estimating pathogen presence, prevalence, load, and dynamics at multiple scales
Source: Sci Rep. 2025 Mar 19;15:9423. doi: 10.1038/s41598-025-93865-x (PMC11923299; doi:10.1038/s41598-025-93865-x)
Supplement: Supplementary file 3 — Supplementary Material 3 [file 41598_2025_93865_MOESM3_ESM.r]

#####################
### packages used ###
#####################

library(tidyverse)
library(tidyr)
library(rjags)
library(R2jags)
library(jagsUI)
library(dplyr)
library(reshape2)

#######################################################
############ subset the sites of interest #############
################# and ready the data ##################
#######################################################

setwd("#destination#")

wns_data <- read.csv("mme.csv")

date <- as.Date(as.character(wns_data$date_sampled), format = "%m/%d/%Y")
wns_data$year<-as.numeric(format(date,'%Y'))

############################
#### set winter seasons ####
############################

wns_data$year <- ifelse(wns_data$year==2011 & wns_data$jul<=60| wns_data$year==2012 & wns_data$jul>60, 1, wns_data$year)
wns_data$year <- ifelse(wns_data$year==2012 & wns_data$jul<=60| wns_data$year==2013 & wns_data$jul>60, 2, wns_data$year)
wns_data$year <- ifelse(wns_data$year==2013 & wns_data$jul<=60| wns_data$year==2014 & wns_data$jul>60, 3, wns_data$year)
wns_data$year <- ifelse(wns_data$year==2014 & wns_data$jul<=60| wns_data$year==2015 & wns_data$jul>60, 4, wns_data$year)
wns_data$year <- ifelse(wns_data$year==2015 & wns_data$jul<=60| wns_data$year==2016 & wns_data$jul>60, 5, wns_data$year)
wns_data$year <- ifelse(wns_data$year==2016 & wns_data$jul<=60| wns_data$year==2017 & wns_data$jul>60, 6, wns_data$year)

wns_data <- wns_data[!(wns_data$year>6),]

site_swab_run <- as.data.frame(cbind(wns_data$site_name, wns_data$swab_id, wns_data$lab_sample_id, wns_data$jul, 
                                     wns_data$ct_score, wns_data$pd_quantity, wns_data$year, wns_data$sample_material,
                                     wns_data$species, wns_data$longitude, wns_data$latitude, wns_data$yoa
                                     ))

colnames(site_swab_run)<-c("site", "swab","run","jul","ct","pd_quantity", "year", "swab_type", "species",  "x", "y", "yoa")

#############################
#### all we want is mylu ####
#############################

site_swab_run<-site_swab_run[!(site_swab_run$species=="myotis sp." & site_swab_run$swab_type == "bat"),]
site_swab_run<-site_swab_run[!(site_swab_run$species=="myve" & site_swab_run$swab_type == "bat"),]
site_swab_run<-site_swab_run[!(site_swab_run$species=="myvo" & site_swab_run$swab_type == "bat"),]
site_swab_run<-site_swab_run[!(site_swab_run$species=="unknown" & site_swab_run$swab_type == "bat"),]
site_swab_run<-site_swab_run[!(site_swab_run$species=="myev" & site_swab_run$swab_type == "bat"),]
site_swab_run<-site_swab_run[!(site_swab_run$species=="lano" & site_swab_run$swab_type == "bat"),]
site_swab_run<-site_swab_run[!(site_swab_run$species=="cora" & site_swab_run$swab_type == "bat"),] 
site_swab_run<-site_swab_run[!(site_swab_run$species=="coto" & site_swab_run$swab_type == "bat"),] 
site_swab_run<-site_swab_run[!(site_swab_run$species=="cotovi" & site_swab_run$swab_type == "bat"),] 
site_swab_run<-site_swab_run[!(site_swab_run$species=="myci" & site_swab_run$swab_type == "bat"),] 
site_swab_run<-site_swab_run[!(site_swab_run$species=="myau" & site_swab_run$swab_type == "bat"),] 
site_swab_run<-site_swab_run[!(site_swab_run$species=="mygr" & site_swab_run$swab_type == "bat"),]
site_swab_run<-site_swab_run[!(site_swab_run$species=="myle" & site_swab_run$swab_type == "bat"),] 
site_swab_run<-site_swab_run[!(site_swab_run$species=="epfu" & site_swab_run$swab_type == "bat"),] 
site_swab_run<-site_swab_run[!(site_swab_run$species=="myso" & site_swab_run$swab_type == "bat"),] 
site_swab_run<-site_swab_run[!(site_swab_run$species=="myse" & site_swab_run$swab_type == "bat"),]
site_swab_run<-site_swab_run[!(site_swab_run$species=="pesu" & site_swab_run$swab_type == "bat"),]

##########################################
#### Remove Guano & Substrate Samples ####
##########################################
table(site_swab_run$swab_type)

site_swab_run <- site_swab_run[!(site_swab_run$swab_type =="guano"),]

site_swab_run <- site_swab_run[!(site_swab_run$swab_type =="substrate"),]

site_swab_run <- site_swab_run[!is.na(site_swab_run$swab_type),]

###############################################
#### Remove Sites only visited in one year ####
###############################################

more_than_one_year <- unique(site_swab_run[,c(1,7)])

more_than_one_year_sum <- aggregate(rep(1,nrow(more_than_one_year)), by=list(more_than_one_year$site), FUN=sum)
names(more_than_one_year_sum) <- c("site", "year_visits")

site_swab_run <- merge(site_swab_run, more_than_one_year_sum, by="site", all.x = TRUE)

site_swab_run <- site_swab_run[!(site_swab_run$year_visits==1),]

##########################################
#### Remove Sites with no data on yoa ####
##########################################

site_swab_run <- site_swab_run[!is.na(site_swab_run$yoa),]

#############################
#### Reformat to numeric ####
#############################

site_swab_run$year <- as.numeric(site_swab_run$year)
site_swab_run$jul <- as.numeric(site_swab_run$jul)
site_swab_run$ct <- as.numeric(site_swab_run$ct)
site_swab_run$pd_quantity <- as.numeric(site_swab_run$pd_quantity)

###################################################
#### set all samples with ct scores > 40 to NA ####
###################################################

site_swab_run$ct <- ifelse(site_swab_run$ct > 40, NA, site_swab_run$ct)

site_swab_run$pd_quantity <- ifelse(site_swab_run$ct > 40, NA, site_swab_run$pd_quantity)

#################################
#### number of runs per swab ####
#################################

site_swab_run <- site_swab_run[order(site_swab_run$site, site_swab_run$swab, site_swab_run$run, site_swab_run$year, site_swab_run$jul),]

sum_run <- aggregate(rep(1, nrow(site_swab_run)), by=list(site_swab_run$year, site_swab_run$swab, site_swab_run$site), FUN=sum)

site_swab_run$run_num <- unlist(sapply(sum_run$x, FUN = seq))

#########################
#### number of sites ####
#########################

sum_site <- aggregate(rep(1,nrow(site_swab_run)), by=list(site_swab_run$site), FUN=sum)

site_swab_run$site_num <- unlist(mapply(rep, seq(1:nrow(sum_site)), sum_site$x))

################################
#### swabs per site by year ####
################################

sum_swab_site_year <- aggregate(rep(1,nrow(site_swab_run)), by=list(site_swab_run$year, site_swab_run$site), FUN=sum)

############################################
####  number of swabs per site per year ####
############################################

site_swab_run_u <- unique(site_swab_run[,c(15,2,7)])

sum_swab <- aggregate(rep(1, nrow(site_swab_run_u)), by=list(site_swab_run_u$year, site_swab_run_u$site_num), FUN=sum)

swab_num <- unlist(mapply(seq, 1, sum_swab$x))

site_swab_run <- site_swab_run[order(site_swab_run$site_num, site_swab_run$year),]

sum_run <- sum_run[order(sum_run[,3], sum_run[,1]),]

site_swab_run$swab_num <- unlist(mapply(rep, swab_num, sum_run$x))

##################################
#### unique by site and swab  ####
##################################

site_swab_run_u <- site_swab_run[-which(duplicated(site_swab_run[,c(15,16,7)])),]

#############################
#### dependent variables ####
#############################

site_swab_run$y_detect <- ifelse(site_swab_run$ct > 40, 0, 1)

site_swab_run$y_detect[is.na(site_swab_run$y_detect)] <- 0

###############
#### loops ####
###############

nsite <- length(unique(site_swab_run$site))
nswab <- length(unique(site_swab_run$swab_num))
nrun <- sum(sum_swab_site_year$x)
nyear <- max(site_swab_run$year)
total_swab <- sum(sum_swab[,3])

################################
#### Distance Between Sites ####
################################

site_dist <- read.csv("dist_42.csv")

site_dist <- as.matrix(site_dist)

site_dist <- scale(site_dist)

#############
#### yoa ####
#############

yoa_u <- unique(site_swab_run[,c(15,12)])

yoa_u$yoa <- as.numeric(yoa_u$yoa)

yoa <- (ifelse(yoa_u$yoa<2013,abs(yoa_u$yoa-2013),0))-3.5

################################
#### cave pd status by year ####
################################

y_sum = site_swab_run %>% group_by(swab_num, site_num, year) %>% summarise(y = ifelse(sum(y_detect)>0,1,0))

cave_sum_y = y_sum %>% group_by(site_num, year) %>% summarise(y = ifelse(sum(y)>0,1,0))

cave_y <- matrix(NA, nrow=nsite, ncol=nyear)

for (i in 1:nrow(cave_sum_y)) {
  cave_y[cave_sum_y$site_num[i], cave_sum_y$year[i]] <- cave_sum_y$y[i]
}

#########################################
#### swab pd status by site and year ####
#########################################

y_sum = site_swab_run %>% group_by(swab_num, site_num, year) %>% summarise(y = ifelse(sum(y_detect)>0,1,0))

swab_a <- array(NA, dim=c(nsite, nswab, nyear))

for (i in 1:nrow(y_sum)) {
  swab_a[y_sum$site_num[i], y_sum$swab_num[i], y_sum$year[i]] <- y_sum$y[i]
}

##############################################
#### number of samples  by site and year ####
#############################################

nsamp_site_year <- site_swab_run %>% group_by(site_num, year) %>% summarise(length(swab_num))

names(nsamp_site_year) <- c("site", "year", "nsamp")

nsamp <- rep(NA, nrow(nsamp_site_year))

for(i in 1:nrow(nsamp_site_year)){
  nsamp[i] <- sum(nsamp_site_year$nsamp[1:i])
}

nsamp <- c(0,nsamp)

###############################
#### days into hibernation ####
###############################

HD <- array(NA, dim=c(nsite, nswab, nyear))

site_swab_run_u$HD <- scale(site_swab_run_u$jul)

for (i in 1:nrow(site_swab_run_u)) {
  HD[site_swab_run_u$site_num[i], site_swab_run_u$swab_num[i], site_swab_run_u$year[i]] <- site_swab_run_u$HD[i]
}

######################################
######################################
######################################

species_data <- as.data.frame(cbind(wns_data$site_name, wns_data$swab_id, wns_data$lab_sample_id, wns_data$jul, 
                                     wns_data$ct_score, wns_data$pd_quantity, wns_data$year, wns_data$sample_material,
                                     wns_data$species, wns_data$site_type, wns_data$longitude, wns_data$latitude, wns_data$yoa,
                                     wns_data$site_size))

colnames(species_data)<-c("site", "swab","run","jul","ct","pd_quantity", "year", "swab_type", "species", "site_type", "x", "y", "yoa", "size")

##################################################
#### all we want are more susceptible species ####
##################################################

species_data<-species_data[!(species_data$species=="myotis sp." & species_data$swab_type == "bat"),]
species_data<-species_data[!(species_data$species=="myve" & species_data$swab_type == "bat"),]
species_data<-species_data[!(species_data$species=="myvo" & species_data$swab_type == "bat"),]
species_data<-species_data[!(species_data$species=="unknown" & species_data$swab_type == "bat"),]
species_data<-species_data[!(species_data$species=="myev" & species_data$swab_type == "bat"),]
species_data<-species_data[!(species_data$species=="lano" & species_data$swab_type == "bat"),]
species_data<-species_data[!(species_data$species=="cora" & species_data$swab_type == "bat"),]
species_data<-species_data[!(species_data$species=="coto" & species_data$swab_type == "bat"),]
species_data<-species_data[!(species_data$species=="cotovi" & species_data$swab_type == "bat"),]
species_data<-species_data[!(species_data$species=="myci" & species_data$swab_type == "bat"),] 
species_data<-species_data[!(species_data$species=="myau" & species_data$swab_type == "bat"),] 
species_data<-species_data[!(species_data$species=="mygr" & species_data$swab_type == "bat"),] 
species_data<-species_data[!(species_data$species=="myle" & species_data$swab_type == "bat"),] 
species_data<-species_data[!(species_data$species=="epfu" & species_data$swab_type == "bat"),] 

##########################################
#### Remove Guano & Substrate Samples ####
##########################################

species_data <- species_data[!(species_data$swab_type =="guano"),]

species_data <- species_data[!(species_data$swab_type =="substrate"),]

species_data <- species_data[!is.na(species_data$swab_type),]

###############################################
#### Remove Sites only visited in one year ####
###############################################

species_data <- merge(species_data, more_than_one_year_sum, by="site", all.x = TRUE)

species_data <- species_data[!(species_data$year_visits==1),]

######################################################
#### Remove Sites with no data on hib type or yoa ####
######################################################

species_data <- species_data[!is.na(species_data$site_type),]

species_data <- species_data[!is.na(species_data$yoa),]

species_data <- species_data %>% group_by(site, species) %>% summarise(length(species))

species_data <- species_data %>% group_by(site) %>% summarise(length(species))
species_data <- as.data.frame(species_data)
nspecies <- species_data[,2]

#######################################
#### Now that the gang is all here ####
#######################################

data = list(y=site_swab_run$y_detect, yload = site_swab_run$pd_quantity, nsite = nsite, nswab = nswab, nrep = nrun, nyear = nyear,   
            site_repind = site_swab_run$site_num, swab_repind = site_swab_run$swab_num, year_repind = site_swab_run$year, 
            total_swab = total_swab, swab_num = site_swab_run_u$swab_num, site_swab_num = site_swab_run_u$site_num, 
            year_swab_num = site_swab_run_u$year, year = c(1:6),nsamp = nsamp, yoa=yoa, 
            HD = HD, site_dist=site_dist, nspecies=nspecies)

data$cond_ind = swab_a
data$cond_ind[] = 0

inits <- function(){
  list(tau1=1/runif(1,4.7,5.1)^2, tau2 =1/runif(1,0.05,0.15)^2, tau3 = 1/runif(1,0.85,1.1)^2,
       z = cave_y, swab_a = swab_a, p_det_unit = runif(1,0.25,0.5)
  )
}

params <- c("cave_mu", "sd1", "sd2", "sd3", "B0", "B1", "B2", "T0", "T1", "gam0", "gam1", "gam2","gam3","gam4", "phi0", "phi1", 
            "p0", "lc0","lc1", "ls1", "p_det_unit", "gam_theta0", "phi_theta0","gam_theta1", "gam_theta2", "theta", "theta_adj", 
            "psi", "z", "load_fit", "load_fit_new", "y_fit", "y_fit_new", "p_det_swab", "xload_cav", "xload_bat", "mu.load",
            "p_det","delta_load_cave", "y", "gam_theta2")

###############
#### Model ####
###############

cat("
    model{

  for(i in 1:nsite){
    for(k in 2:nyear){
    
      logit(gam[i,k]) <- gam0 + gam1 * (year[k]-3.5)  + gam2 * (site_dist[i,k]) + gam3 * (year[k]-3.5) * (site_dist[i,k])
      
      logit(phi[i,k]) <- phi0 + phi1 * ct_cav[i,k-1] 
      
      logit(gam_theta[i,k]) <- gam_theta0[i] + gam_theta1 * nspecies[i] + gam_theta2 * (year[k]-3.5)
      
      }
    }
  
  for(i in 1:nsite){
    
    logit(phi_theta[i]) <- phi_theta0[i] 
    
  }

  
  for(i in 1:nsite){

      #cave occupancy
      logit(psi[i,1]) <- B0 + B1 * site_dist[i,1] 
      z[i,1] ~ dbern(psi[i,1])
      
      #swab occupancy rate within caves
      logit(theta[i,1]) <- T0[i] + T1 * yoa[i]
      
      theta_adj[i,1] <- z[i,1] * theta[i,1]
      
      #### Estimate Average cave load  
      L_cave_mu[i,1] <- lc0 + lc1 * yoa[i] 
      L_xload_cav_part[i,1] ~ dnorm(L_cave_mu[i,1],tau1) 
      xload_cav[i,1] <- exp(L_xload_cav_part[i,1]) * z[i,1]
      
      ### convert load to CT for detection ###
      ct_cav[i,1] <- ifelse(z[i,1] == 1, 41 - ((((L_xload_cav_part[i,1]/ log(10)) * -3.34789) + 22.0494)), 1)
      
      delta_load_cave[i] ~ dnorm(mu[i], tau4)

  for(k in 2:nyear){
  
      #site occupancy dynamics
      psi[i,k] <- z[i,k-1] * phi[i,k] + (1-z[i,k-1]) * gam[i,k]
	    z[i,k] ~ dbern(psi[i,k])
	    
	    #swab occupancy rate within caves
	    theta[i,k] <- (theta[i,k-1] * phi_theta[i] + ((1-theta[i,k-1]) * gam_theta[i,k]))
      theta_adj[i,k] <- z[i,k] * theta[i,k]
      
      ### site load dynamics ###

      #cave load
      L_xload_cav_part[i,k] <- L_xload_cav_part[i,k-1] + delta_load_cave[i]
      
      xload_cav[i,k] <- exp(L_xload_cav_part[i,k]) * z[i,k] 
      
      ### convert load to CT for detection ###
      ct_cav[i,k] <- ifelse(z[i,k] == 1, 41 - ((((L_xload_cav_part[i,k]/ log(10)) * -3.34789) + 22.0494)), 1)
      
	  }
  }
  
  for(i in 1:total_swab){
          
        ### Estimate Average swab load  
        L_cave_swab_mu[site_swab_num[i], swab_num[i], year_swab_num[i]] <- L_xload_cav_part[site_swab_num[i], year_swab_num[i]] + ls1 * HD[site_swab_num[i], swab_num[i], year_swab_num[i]] 
        
        #### latent state of swab
        swab_a[site_swab_num[i], swab_num[i], year_swab_num[i]] ~ dbern(theta_adj[site_swab_num[i], year_swab_num[i]])

        #### swab pd load 
        L_xload_bat_part[site_swab_num[i], swab_num[i], year_swab_num[i]] ~ dnorm(L_cave_swab_mu[site_swab_num[i], swab_num[i], year_swab_num[i]], tau2) 
        
        xload_bat[site_swab_num[i], swab_num[i], year_swab_num[i]] = exp(L_xload_bat_part[site_swab_num[i], swab_num[i], year_swab_num[i]]) * swab_a[site_swab_num[i], swab_num[i], year_swab_num[i]]
        
        #### Detection 
        logit(p_det_swab[site_swab_num[i],swab_num[i],year_swab_num[i]]) <- p0
        
        ct_bat[site_swab_num[i], swab_num[i], year_swab_num[i]] <- ifelse(swab_a[site_swab_num[i], swab_num[i], year_swab_num[i]] == 1,
        40 - (((L_xload_bat_part[site_swab_num[i], swab_num[i], year_swab_num[i]]/log(10)) * -3.34789) + 22.0494), 0)
        cond_ind[site_swab_num[i], swab_num[i], year_swab_num[i]] ~ dinterval(ct_bat[site_swab_num[i], swab_num[i], year_swab_num[i]] -40, 0)
  }
  
  for(i in 1:nrep){
  
      # total detection given: swab level detectability (p_det_swab), per unit Pd load detectabiltiy using qPCR, and the latent Pd load 
      p_det[i] = p_det_swab[site_repind[i], swab_repind[i], year_repind [i]] * (1- (1-p_det_unit)^(ct_bat[site_repind[i], swab_repind[i], year_repind[i]])) #### make lowest value of log scale zero

      #swab/run level binary detection of Pd
      E_y[i] <- p_det[i] * swab_a[site_repind[i], swab_repind[i], year_repind[i]]
      y[i] ~ dbern(E_y[i])
      
      #swab/run level measured Pd load given detection 
      yload[i] ~ dlnorm(L_xload_bat_part[site_repind[i], swab_repind[i], year_repind[i]], tau3)

      ### predict daatat for test statistic
      y_new[i] ~ dbern(p_det[i] * swab_a[site_repind[i], swab_repind[i], year_repind[i]])
      yload_new[i] ~ dlnorm(L_xload_bat_part[site_repind[i], swab_repind[i], year_repind[i]], tau3)
      
      ###### back transform
      yload_new_ct[i] <- 40 - (((( yload_new[i] / log(10)) * -3.34789) + 22.0494))
      yload_ct[i] <- 40 - (((( yload[i] / log(10)) * -3.34789) + 22.0494))
      xload_bat_ct[i] <- ct_bat[site_repind[i], swab_repind[i], year_repind[i]]
      
  }
  
  for(i in 1:(length(nsamp)-1)){

      #### observed y values
      y_sum[i] <- sum(y[(nsamp[i]+1):nsamp[i+1]])
      y_sum_new[i] <- sum(y_new[(nsamp[i]+1):nsamp[i+1]])
      
      #### expected y values
      E_y_sum[i] <- sum(E_y[(nsamp[i]+1):nsamp[i+1]])
      
      #### chi2 y   
      y_chi2[i] <- pow((y_sum[i] - E_y_sum[i]), 2) / (E_y_sum[i]+0.0001)
      y_chi2_new[i] <- pow((y_sum_new[i] - E_y_sum[i]), 2) / (E_y_sum[i]+0.0001)


      #### observed load values
      yload_sum[i] <- sum(yload_ct[(nsamp[i]+1):nsamp[i+1]])
      yload_sum_new[i] <- sum(yload_new_ct[(nsamp[i]+1):nsamp[i+1]])
      
      #### expected load values
      E_yload_sum[i] <- sum(xload_bat_ct[(nsamp[i]+1):nsamp[i+1]]) 

      #### chi2 load
      yload_chi2[i] <- pow((yload_sum[i] - E_yload_sum[i]), 2) / (E_yload_sum[i] + 0.0001)
      yload_chi2_new[i] <- pow((yload_sum_new[i] - E_yload_sum[i]), 2) / (E_yload_sum[i]+0.0001)

  }

  sd1  = 1/sqrt(tau1)
  sd2  = 1/sqrt(tau2)
  sd3  = 1/sqrt(tau3)
  sd4  = 1/sqrt(tau4)
  
  tau1 ~ dscaled.gamma(1,4)
  tau2 ~ dscaled.gamma(1,4)
  tau3 ~ dscaled.gamma(1,4)
  tau4 ~ dscaled.gamma(1,4)

  for(i in 1:nsite){
    for(k in 1:nyear){
      cave_mu[i,k] = exp(mean(L_xload_cav_part[i,k]))
    
    }
  }
  p_det_unit ~ dunif(0,1)
  
  ########################
  #### Random Effects ####
  ########################
  
  mu.phi_theta0 ~ dnorm(0,1)
  sd.phi_theta0 <- 1/sqrt(tau.lphi_theta0)
  tau.lphi_theta0 ~ dscaled.gamma(0.5,1e6)
  
  mu.gam_theta0 ~ dnorm(0,1)
  sd.gam_theta0 <- 1/sqrt(tau.lgam_theta0)
  tau.lgam_theta0 ~ dscaled.gamma(0.5,1e6) 
  
  mu.T0 ~ dnorm(0,1)
  sd.T0 <- 1/sqrt(tau.lT0)
  tau.lT0 ~ dscaled.gamma(0.5,1e6)
  
  mu.load ~ dnorm(0,1)
  sd.load <- 1/sqrt(tau.load)
  tau.load ~ dscaled.gamma(0.5,1e6)
  
  #########################
  #########################
  #########################

  for(i in 1:nsite){ 
  
  	  phi_theta0[i] ~ dnorm(mu.phi_theta0, tau.lphi_theta0)
  	  gam_theta0[i] ~ dnorm(mu.gam_theta0, tau.lgam_theta0)
  	 
  	  T0[i] ~ dnorm(mu.T0, tau.lT0)
  	  
  	  mu[i] ~ dnorm(mu.load, tau.load)
  }
  
  gam0 ~ dnorm(0,0.5)
  gam1 ~ dnorm(0,0.5)
  gam2 ~ dnorm(0,0.5)
  gam3 ~ dnorm(0,0.5)
  gam4 ~ dnorm(0,0.5)

  phi0 ~ dnorm(0,0.5)
  phi1 ~ dnorm(0,0.5)
 
  lc0 ~ dnorm(0,0.01)
  lc1 ~ dnorm(0,0.01)
  
  ls1 ~ dnorm(0,0.01)
 
  T1 ~ dnorm(0,0.5)
  
  p0 ~ dnorm(0,0.5)
  
  B0 ~ dnorm(0,0.5) 
  B1 ~ dnorm(0,0.5) 
  B2 ~ dnorm(0,0.5) 

  gam_theta1 ~ dnorm(0,0.5) 
  gam_theta2 ~ dnorm(0,0.5) 

  y_fit <- sum(y_chi2)
  y_fit_new <- sum(y_chi2_new)
   
  load_fit <- sum(yload_chi2)
  load_fit_new <- sum(yload_chi2_new)

  }
    
    ",fill=TRUE,file="mylu_count.txt")

######################################################
######################################################
######################################################

options(max.print=1000000)
mod_4 = jagsUI::jags(data=data,inits=inits, parameters.to.save = params,
                     model.file = "mylu_count.txt",
                     n.chains = 3, n.adapt = 15000, n.burnin = 15000, n.thin=8, n.iter = 60000,
                     parallel = TRUE, DIC=FALSE, verbose = TRUE, n.cores=3)

#########################################################################
#########################################################################
#########################################################################

#p-value z
mean(mod_4$sims.list$y_fit > mod_4$sims.list$y_fit_new)
mean(mod_4$sims.list$load_fit > mod_4$sims.list$load_fit_new)

plot(mod_4$sims.list$y_fit, mod_4$sims.list$y_fit_new, main="", xlab = "Discrepancy Observed Data",
     ylab = "Discrepancy Expected Data", xlim = c(0,40), ylim = c(0,40))
abline(0, 1, lwd=2)

plot(mod_4$sims.list$load_fit, mod_4$sims.list$load_fit_new, main="", xlab = "Discrepancy Observed Data",
     ylab = "Discrepancy Expected Data")
abline(0, 1, lwd=2)


##############
#### Sim  ####
##############

nsite = 42
nyear = 6
nswab = 10
total_swab = nsite*nswab*nyear
nrep = total_swab*2

site_nums <- sort(rep(c(1:42),(nswab*nyear)))
swab_nums <- rep(c(1:10),(nsite*nyear))
year_nums <- rep(sort(rep(c(1:6),nswab)), nsite)

site_rep <- sort(rep(c(1:42),(nswab*nyear*2)))
swab_rep <- rep(sort(rep(c(1:10),2)), (nsite*nyear))
year_rep <- rep(sort(rep(c(1:6),nswab*2)), nsite)

log_cave_mu = log(mod_4$mean$cave_mu)

sd1 = mod_4$mean$sd1 
sd2 = mod_4$mean$sd2 
sd3 = mod_4$mean$sd3 

p_det_unit = mod_4$mean$p_det_unit

B0 = mod_4$mean$B0
B1 = mod_4$mean$B1

T0 = mod_4$mean$T0
T1 = mod_4$mean$T1

p0 = mod_4$mean$p0

phi0 = mod_4$mean$phi0
phi1 = mod_4$mean$phi1

gam0 = mod_4$mean$gam0
gam1 = mod_4$mean$gam1
gam2 = mod_4$mean$gam2
gam3 = mod_4$mean$gam3


gam_theta0 = mod_4$mean$gam_theta0
gam_theta1 = mod_4$mean$gam_theta1

phi_theta0 = mod_4$mean$phi_theta0

year = c(1:6)
hib_type = hib_type
yoa = yoa
site_dist = site_dist

theta = psi = xload_cav = theta_adj = z = gam = phi = ct_cav = array(NA,dim=c(nsite, nyear))

L_xload_bat_part = xload_bat = ct_bat = p_det_swab = swab_a = array(NA,dim=c(nsite, nswab, nyear))

gam_theta = phi_theta = rep(NA, nsite)

p_det = yload = y = E_y = rep(NA, nrep)


mod_sim <- function(nsite, nyear, total_swab, nrep,log_cave_mu, p_det_unit, 
                    sd1, sd2, sd3, B0, B1, T0, T1, p0, phi0, phi1, gam0, gam1, gam2, gam3,
                    gam_theta0, gam_theta1, phi_theta0, year, hib_type, yoa, site_dist){
  
  for(i in 1:nsite){
    psi[i,1] <- plogis(B0 + B1 * site_dist[i,1]) 
    
    #cave occupancy state
    z[i,1] <-  rbinom(1,1,psi[i,1])
    
    # prevalence (proportion of bats occupancy)
    theta[i] <- plogis(T0[i] + T1 * yoa[i]) 
    
    theta_adj[i,1] <- z[i,1] * theta[i]
    
    phi_theta[i] <- plogis(phi_theta0[i])
    gam_theta[i] <- plogis(gam_theta0[i] + gam_theta1 * hib_type[i])
    
  }
  
  L_xload_cav <- array(rnorm((nsite*nyear),log_cave_mu,sd1), dim=c(nsite,nyear))
  
  for(i in 1:nsite){
    for(k in 1:(nyear-1)){
      
      
      xload_cav[i,k] <- exp(L_xload_cav[i,k]) * z[i,k] 
      
      ct_cav[i,k] <- ifelse(z[i,k] == 1, 40 - ((((L_xload_cav[i,k]/ log(10)) * -3.34789) + 22.0494)), 0)
      ct_cav[i,k] <- ifelse(  ct_cav[i,k] < 0 ,  0, ct_cav[i,k])
      
      gam[i,k+1] <- plogis(gam0 + gam1 * (year[k+1]-3.5) + gam2 * site_dist[k+1] + gam3 * site_dist[k+1] * (year[k+1]-3.5)) 
      
      phi[i,k+1] <- plogis(phi0 + phi1 * ct_cav[i,k])
      
      psi[i,k+1] <- z[i,k] * phi[i,k+1] + (1-z[i,k]) * gam[i,k+1]
      z[i,k+1] <- rbinom(1, 1, psi[i,k])
      
      #swab occupancy rate within caves
      theta[i,k+1] <- (theta[i,k] * phi_theta[i] + ((1-theta[i,k]) * gam_theta[i]))
      theta_adj[i,k+1] <- z[i,k+1] * theta[i,k+1]
      #theta_adj[i,k+1] <- z[i,k+1] * (theta_adj[i,k] * phi_theta[i] + ((1-theta_adj[i,k]) * gam_theta[i]))
    }
    
    xload_cav[i,6] <- exp(L_xload_cav[i,6]) * z[i,6] 
    
    ct_cav[i,6] <- ifelse(z[i,6] == 1, 40 - ((((L_xload_cav[i,6]/ log(10)) * -3.34789) + 22.0494)), 1)
    ct_cav[i,6] <- ifelse(  ct_cav[i,6] < 0 ,  0, ct_cav[i,6])
    
  }
  
  for(i in 1:total_swab){
    swab_a[site_nums[i], swab_nums[i], year_nums[i]] <- rbinom(1, 1, theta_adj[site_nums[i], year_nums[i]])
    
    #### swab pd load 
    L_xload_bat_part[site_nums[i], swab_nums[i], year_nums[i]] <- L_xload_cav[site_nums[i], year_nums[i]] + rnorm(1, 0, sd2) 
    
    xload_bat[site_nums[i], swab_nums[i], year_nums[i]] <- exp(L_xload_bat_part[site_nums[i], swab_nums[i], year_nums[i]]) * swab_a[site_nums[i], swab_nums[i], year_nums[i]]
    
    #### Detection 
    p_det_swab[site_nums[i],swab_nums[i],year_nums[i]] <- plogis(p0) 
    
    ct_bat[site_nums[i], swab_nums[i], year_nums[i]] <- ifelse(swab_a[site_nums[i], swab_nums[i], year_nums[i]] == 1,
                                                               40 - (((L_xload_bat_part[site_nums[i], swab_nums[i], year_nums[i]]/log(10)) * -3.34789) + 22.0494), 0)
    ct_bat[site_nums[i], swab_nums[i], year_nums[i]] = max( ct_bat[site_nums[i], swab_nums[i], year_nums[i]], 0)
  }
  
  for(i in 1:nrep){
    
    p_det[i] <- p_det_swab[site_rep[i], swab_rep[i], year_rep[i]] * (1 - (1-p_det_unit)^(ct_bat[site_rep[i], swab_rep[i], year_rep[i]])) #### make lowest value of log scale zero
    
    #swab/run level binary detection of Pd
    E_y[i] <- p_det[i] * swab_a[site_rep[i], swab_rep[i], year_rep[i]]
    y[i] <- rbinom(1, 1, E_y[i])
    
    #swab/run level measured Pd load given detection 
    yload[i] <- rlnorm(1, L_xload_bat_part[site_rep[i], swab_rep[i], year_rep[i]], sd3)
    yload[i] = ifelse( y[i]==0, NA, yload[i]) 
    
  }
  
  out_list = list(y = y, yload = yload, z = z, swab_a = swab_a, xload_bat = xload_bat, p_det = p_det, theta = theta_adj, 
                  psi = psi, ct_cav = ct_cav, p_det_swab = p_det_swab, phi = phi, gam = gam , xload_cav = xload_cav,
                  L_xload_cav = L_xload_cav, p_det_unit = p_det_unit, ct_bat = ct_bat, L_xload_bat_part = L_xload_bat_part)
  out_list
  
}

#################################################
######## loop to gen new data and run it ########
############### through the model ###############
#################################################

for(k in 1:15){
  
  simdat =  mod_sim(nsite, nyear, total_swab, nrep,log_cave_mu, p_det_unit, 
                    sd1, sd2, sd3, B0, B1, T0, T1, p0, phi0, phi1, gam0, gam1, gam2, gam3,
                    gam_theta0, gam_theta1, phi_theta0, year, hib_type, yoa, site_dist)
  
  simdat2<-as.data.frame(simdat)
  
  simdat_file <- paste0("#destination#",k,".csv")
  
  write.csv(simdat2, simdat_file)
  ################################################
  ######### fit data to simulated values #########
  ################################################
  
  ysim <- simdat$y
  nsamp_sim <- seq(0,5040,20)
  
  ysim_sum <-rep(NA, (length(nsamp_sim)-1))
  
  for(i in 1:(length(nsamp_sim)-1)){
    ysim_sum[i] <- sum(ysim[(nsamp_sim[i]+1):nsamp_sim[i+1]])
  }
  
  ysim <- ifelse(ysim_sum>0,1,0)
  
  sim_y <- matrix(NA, nrow=nsite, ncol=nyear)
  
  site_num <- sort(rep(1:42,6))
  year_num <- rep(1:6,42)
  
  for(i in 1:length(ysim)) {
    sim_y[site_num[i], year_num[i]] <- ysim[i]
  }
  
  ###############################################
  ###############################################
  
  sim_load <- simdat$swab_a
  
  ################################################
  ######### fit data to simulated values #########
  ################################################
  
  data2 = list(y=simdat$y, yload = simdat$yload, nsite = nsite, nswab = nswab, nrep = nrep, nyear = nyear,  
               total_swab = total_swab, site_repind = site_rep, swab_repind = swab_rep, year_repind = year_rep,
               site_swab_num = site_nums, swab_num = swab_nums, year_swab_num = year_nums, hib_type = hib_type,
               year = c(1:6), nsamp = c(0,seq(10, nrep, by = 10)), yoa = yoa, site_dist = site_dist)
  
  inits2 <- function(){
    list(tau1=1/runif(1,4.7,5.1)^2, tau2 =1/runif(1,0.05,0.15)^2, tau3 = 1/runif(1,0.85,1.1)^2,
         z = simdat$z, swab_a = simdat$swab_a, log_cave_mu = log(runif(1,0.04,0.08)), p_det_unit = runif(1,0.25,0.5)
    )
  }
  
  params2 <- c("cave_mu", "sd1", "sd2", "sd3", "B0", "T0","T1", "gam0", "gam1", "gam2", "gam3", "phi0", "phi1", "phi2", 
              "p0", "B1", "p_det_unit", "gam_theta0", "phi_theta0","gam_theta1", "theta", "theta_adj", "psi", "z", "load_fit",
              "load_fit_new", "y_fit", "y_fit_new", "p_det_swab", "xload_cav", "xload_bat")
  
  mod <- jagsUI::jags(data=data2, inits=inits2, parameters.to.save = params2,
                      model.file = "full_gam_theta_type.txt",
                      n.chains = 3, n.adapt = 15000, n.burnin = 15000, n.thin=8, n.iter = 60000,
                      parallel = TRUE, DIC=FALSE, verbose = TRUE, n.cores=3)
  
  out_file <- paste0("#destination#",k,".csv")
  
  write.csv(mod$summary, out_file)
  
}
