# Supplementary material for: A novel method for estimating pathogen presence, prevalence, load, and dynamics at multiple scales
Source: Sci Rep. 2025 Mar 19;15:9423. doi: 10.1038/s41598-025-93865-x (PMC11923299; doi:10.1038/s41598-025-93865-x)
Supplement: Supplementary file 4 — Supplementary Material 4 [file 41598_2025_93865_MOESM4_ESM.csv]

	dist_1	dist_2	dist_3	dist_4	dist_5	dist_6
1	402785.8422	296011.4666	294674.2872	259406.6338	95978.13026	65793.41495
2	331705.58	208213.2992	208213.2992	208213.2992	89674.12837	3.51E-09
3	322401.5692	224433.1089	220581.7985	177497.8012	38057.58897	38057.58897
4	592936.4801	305898.7742	108984.3218	10359.99865	10359.99865	3.09E-09
5	619861.8554	339889.7384	339889.7384	113337.1911	11727.55117	11727.55117
6	123807.8852	28856.78671	15416.94443	15416.94443	15416.94443	3.59E-09
7	188380.7038	56795.08586	56795.08586	17170.52039	10396.61143	3.63E-09
8	272990.8555	62426.54197	25684.3205	21452.53879	21452.53879	4.65E-09
9	46720.38484	80.75707394	2.57E-09	2.57E-09	2.57E-09	2.57E-09
10	61117.37061	61117.37061	61117.37061	4.75E-09	4.75E-09	4.75E-09
11	838476.5032	728600.5171	728600.5171	688280.4332	516070.605	494314.7577
12	56820.25282	46360.81912	46360.81912	3.49E-09	3.49E-09	3.49E-09
13	471164.402	89010.27418	55424.62234	55424.62234	2.45E-09	2.45E-09
14	320850.5357	79901.81998	21157.83863	2.41E-09	2.41E-09	2.41E-09
15	22995.93846	22995.93846	2.94E-09	2.94E-09	2.94E-09	2.94E-09
16	374129.2168	27103.941	4.88E-09	4.88E-09	4.88E-09	4.88E-09
17	138510.7754	0	4.25E-09	4.25E-09	4.25E-09	4.25E-09
18	115718.6902	95187.20053	5.16E-09	5.16E-09	5.16E-09	5.16E-09
19	422962.7311	0	4.74E-09	4.74E-09	4.74E-09	4.74E-09
20	349095.7566	0	3.99E-09	3.99E-09	3.99E-09	3.99E-09
21	21947.21265	0	2.77E-09	2.77E-09	2.77E-09	2.77E-09
22	349413.9452	234441.9641	234441.9641	219508.459	92171.75893	4.71E-09
23	581311.3977	314085.0304	314085.0304	314085.0304	3.54E-09	3.54E-09
24	297000.2836	180463.7455	180463.7455	176900.6326	53786.21337	3.51E-09
25	298838.2617	200410.2337	196361.7508	157225.48	50766.77553	49460.87276
26	327066.3432	242796.2702	236520.6359	172211.0541	3.43E-09	3.43E-09
27	309213.3624	217968.8183	212681.8967	160324.3048	27999.56204	27999.56204
28	296295.8376	202478.7172	197493.7433	150955.3147	43319.84069	43319.84069
29	18182.46196	14387.45242	4.04E-09	4.04E-09	4.04E-09	4.04E-09
30	23317.72981	23317.72981	2.07E-09	2.07E-09	2.07E-09	2.07E-09
31	243581.9878	0	3.61E-09	3.61E-09	3.61E-09	3.61E-09
32	423972.9996	16516.00833	3.35E-09	3.35E-09	3.35E-09	3.35E-09
33	270647.3973	109147.6536	109147.6536	3.18E-09	3.18E-09	3.18E-09
34	247858.1648	80428.73915	3.52E-09	3.52E-09	3.52E-09	3.52E-09
35	416157.3826	114225.8112	2.59E-09	2.59E-09	2.59E-09	2.59E-09
36	158696.3996	85308.02357	3.41E-09	3.41E-09	3.41E-09	3.41E-09
37	30381.73024	0	3.34E-09	3.34E-09	3.34E-09	3.34E-09
38	5676.454206	0	3.83E-09	3.83E-09	3.83E-09	3.83E-09
39	122098.621	51890.05929	9954.187637	9954.187637	3.71E-09	3.71E-09
40	104.4783927	104.4783927	2.30E-09	2.30E-09	2.30E-09	2.30E-09
41	107078.7386	0	4.84E-09	4.84E-09	4.84E-09	4.84E-09
42	11573.62582	0	3.36E-09	3.36E-09	3.36E-09	3.36E-09
43	272758.0448	82864.87306	82864.87306	2.77E-09	2.77E-09	2.77E-09
44	389907.9628	11149.91144	4.65E-09	4.65E-09	4.65E-09	4.65E-09
45	395326.0952	43942.14467	12479.99029	3.51E-09	3.51E-09	3.51E-09
46	8135.042751	0	2.24E-09	2.24E-09	2.24E-09	2.24E-09
47	10447.3412	0	2.85E-09	2.85E-09	2.85E-09	2.85E-09
48	144944.4329	16914.21998	16914.21998	16914.21998	3.50E-09	3.50E-09
49	27991.45023	0	2.41E-09	2.41E-09	2.41E-09	2.41E-09
50	151821.8053	85569.27784	3.33E-09	3.33E-09	3.33E-09	3.33E-09
51	120091.7582	69170.91854	62008.45131	2.24E-09	2.24E-09	2.24E-09
52	42587.42428	4767.662561	2.79E-09	2.79E-09	2.79E-09	2.79E-09
53	582969.2015	382403.2685	382403.2685	372680.7193	3.40E-09	3.40E-09
54	290133.2291	287960.1261	287960.1261	238280.7033	15015.51569	3.32E-09
55	595122.6327	389734.4361	389734.4361	362722.7013	2.96E-09	2.96E-09
56	243303.5486	129476.7855	128145.7968	128145.7968	4.04E-09	4.04E-09
57	32978.11369	3625.250435	2.12E-09	2.12E-09	2.12E-09	2.12E-09
58	16096.53922	0	3.09E-09	3.09E-09	3.09E-09	3.09E-09
59	10118.73724	1896.111958	3.87E-09	3.87E-09	3.87E-09	3.87E-09
60	65062.19415	65062.19415	65062.19415	3.59E-09	3.59E-09	3.59E-09
61	44865.80834	0	2.59E-09	2.59E-09	2.59E-09	2.59E-09
62	113894.4452	50180.48075	3.59E-09	3.59E-09	3.59E-09	3.59E-09
63	491764.7823	215947.6966	215947.6966	4.21E-09	4.21E-09	4.21E-09
64	587790.8326	298508.564	105104.1777	3.01E-09	3.01E-09	3.01E-09
65	358441.4185	121929.9164	780.2298957	8.695553691	5.26E-09	5.26E-09
66	209723.5809	60313.31375	5.03E-09	5.03E-09	5.03E-09	5.03E-09
67	27006.5038	0	4.04E-09	4.04E-09	4.04E-09	4.04E-09
68	20778.21312	20778.21312	20778.21312	2.30E-09	2.30E-09	2.30E-09
69	484604.9214	208510.2205	3.15E-09	3.15E-09	3.15E-09	3.15E-09
70	269310.1107	107192.2693	107192.2693	3.53E-09	3.53E-09	3.53E-09
71	521915.4833	230850.4989	230850.4989	4.80E-09	4.80E-09	4.80E-09
72	172073.4293	0	4.29E-09	4.29E-09	4.29E-09	4.29E-09
73	163395.792	0	3.79E-09	3.79E-09	3.79E-09	3.79E-09
74	20295.68463	20295.68463	3.18E-09	3.18E-09	3.18E-09	3.18E-09
75	301550.4381	294110.3625	294110.3625	175976.2208	66967.09268	66967.09268
76	249721.6231	153724.5288	148327.0752	115634.4818	40257.20078	4.47E-09
77	403500.9378	265266.6597	265266.6597	265266.6597	4.90E-09	4.90E-09
78	20592.29545	0	3.71E-09	3.71E-09	3.71E-09	3.71E-09
79	492173.6655	213252.7181	213252.7181	3419.301532	3419.301532	3419.301532
80	430164.0419	134795.4328	22362.27985	22362.27985	3.49E-09	3.49E-09
81	456509.4916	455064.2139	419336.6993	399813.7678	4.58E-09	4.58E-09
82	456527.72	455149.8478	419446.7635	399840.2994	113.273723	3.42E-09
83	768383.297	192379.4452	192379.4452	180969.0585	180969.0585	2.96E-09
84	14171.11903	14171.11903	14171.11903	3.51E-09	3.51E-09	3.51E-09
85	359875.2244	64655.19029	3.87E-09	3.87E-09	3.87E-09	3.87E-09
86	162747.129	140638.1569	124907.0711	4.18E-09	4.18E-09	4.18E-09
87	341088.9848	78574.78855	3.68E-09	3.68E-09	3.68E-09	3.68E-09
88	334258.2912	196498.603	196498.603	196498.603	5087.078716	5087.078716
89	886963.3278	0	3.85E-09	3.85E-09	3.85E-09	3.85E-09
90	330138.2959	192564.9618	192564.9618	192564.9618	3.79E-09	3.79E-09
91	351308.3743	235876.7969	235876.7969	221797.6053	94248.2458	2400.536409
92	187815.141	52648.77679	52648.77679	3.69E-09	3.69E-09	3.69E-09
93	392304.7849	27285.64879	18079.6905	3.65E-09	3.65E-09	3.65E-09
94	22866.58032	0	2.41E-09	2.41E-09	2.41E-09	2.41E-09
95	1216089.022	706404.9373	671025.7796	557234.2987	471555.9732	471555.9732
96	650161.5082	345494.111	345494.111	132049.748	50067.87412	50067.87411
97	1156068.936	607317.624	578507.503	469793.7123	360664.933	360664.933
98	46317.89986	0	4.18E-09	4.18E-09	4.18E-09	4.18E-09
99	392090.6715	174903.6754	174903.6754	4.48E-09	4.48E-09	4.48E-09
100	15869.81847	15869.81847	2.41E-09	2.41E-09	2.41E-09	2.41E-09
101	24513.10798	13750.80441	13750.80441	2.12E-09	2.12E-09	2.12E-09
102	362940.3466	178995.8196	101470.8704	82301.37939	4.74E-09	4.74E-09
103	651086.4493	346301.6321	346301.6321	132975.0618	50802.27986	50802.27986
104	235555.0307	0	5.00E-09	5.00E-09	5.00E-09	5.00E-09
105	446.7718596	0	2.59E-09	2.59E-09	2.59E-09	2.59E-09
106	672683.1	263501.5504	263501.5504	263501.5504	2.99E-09	2.99E-09
